# Supplementary material for: catena-Poly[[[[3-(2-pyrid­yl)-1H-pyra­zole]nickel(II)]-μ-oxalato] sesquihydrate]
Source: Acta Crystallogr Sect E Struct Rep Online. 2009 Jul 11;65(Pt 8):m898–9. doi: 10.1107/S1600536809026117 (PMC2977188; doi:10.1107/S1600536809026117)
Supplement: Supplementary file 1 [file e-65-0m898-sup1.cif]

##############################################################################
###                                                                        ###
###        Electronic paper (Acta Crystallographica Section E)             ###
###                                                                        ###
##############################################################################
#                                                                            #
# This CIF contains the data in a paper accepted for publication in Acta     #
# Crystallographica Section E. It conforms to the requirements of Notes      #
# for Authors for Section E, and has been peer reviewed under the auspices   #
# of the IUCr Commission on Journals.                                        #
#                                                                            #
# Full details of the Crystallographic Information File format               #
# are given in the paper "The Crystallographic Information File (CIF):       #
# a New Standard Archive File for Crystallography" by S. R. Hall, F. H.      #
# Allen and I. D. Brown [Acta Cryst. (1991), A47, 655-685].                  #
#                                                                            #
# The current version of the core CIF dictionary is obtainable from          #
# ftp://ftp.iucr.org/pub/cif_core.dic. The current version number is 2.4.    #
#                                                                            #
# Software is freely available for graphical display of the structure(s) in  #
# this CIF.  For information consult the CIF home page http://www.iucr.org/  #
# cif/home.html                                                              #
#                                                                            #
# This file may be used for bona fide research purposes within the           #
# scientific community so long as proper attribution is given to the journal # 
# article from which it was obtained.                                        #
#                                                                            #
##############################################################################
                                             
data_global
_audit_creation_method     'form.cif (version 2.0)'
_journal_data_validation_number     ?
_journal_date_recd_electronic     2009-06-25
_journal_date_accepted     2009-07-05
_journal_name_full     'Acta Crystallographica, Section E'
_journal_year     2009
_journal_volume     65
_journal_issue      8
_journal_page_first     m898
_journal_page_last     m899
_journal_paper_category     QM
_journal_coeditor_code     HB5014
_publ_contact_author_name     'Dr. Liu, Zhilu'
_publ_contact_author_address
;
      Department of Pharmacy,
      Shandong Medical College,
      Jinan, 250002,
      People's Republic of China
;
_publ_contact_author_email     'liuzhilu2009@yahoo.com.cn'
_publ_contact_author_fax     '0086-931-4968201'
_publ_contact_author_phone     '0086-931-4968201'
_publ_section_title
;
<i>catena</i>-Poly[[[[3-(2-pyridyl)-1<i>H</i>-pyrazole]nickel(II)]-\m-oxalato]
sesquihydrate]
;
loop_
    _publ_author_name
    _publ_author_address
    'Jiang, Bin'
;     Department of Pharmacy,
      Shandong Medical College,
      Jinan 250002,
      People's Republic of China
;
    'Liu, Zhilu'
;     State Key Laboratory of Solid Lubrication,
      Lanzhou Institute of Chemical Physics,
      Chinese Academy of Sciences,
      Lanzhou 73000,
      People's Republic of China
;
data_I
_audit_creation_method     SHELXL-97
_chemical_name_systematic
;
<i>catena</i>-Poly[[[[3-(2-pyridyl)-1<>H</i>-pyrazole]nickel(II)]-\m-oxalato]
sesquihydrate]
;
_chemical_name_common     ?
_chemical_formula_moiety     'C10 H7 Ni N3 O4, 1.5(H2 O)'
_chemical_formula_sum     'C10 H10 N3 Ni1 O5.5'
_chemical_formula_iupac     '[Ni (C2 O4) (C8 H7 N3)], 1.5H2 O'
_chemical_formula_weight     318.92
_chemical_melting_point     ?
_symmetry_cell_setting     Orthorhombic
_symmetry_space_group_name_H-M     'P n a 21'
_symmetry_space_group_name_Hall     'P 2c -2n'
loop_
    _symmetry_equiv_pos_as_xyz
    'x, y, z'
    '-x, -y, z+1/2'
    'x+1/2, -y+1/2, z'
    '-x+1/2, y+1/2, z+1/2'
_cell_length_a     9.763(2)
_cell_length_b     9.1970(18)
_cell_length_c     29.352(6)
_cell_angle_alpha     90.00
_cell_angle_beta     90.00
_cell_angle_gamma     90.00
_cell_volume     2635.5(9)
_cell_formula_units_Z     8
_cell_measurement_reflns_used     4779
_cell_measurement_theta_min     2.32
_cell_measurement_theta_max     25.50
_cell_measurement_temperature     293(2)
_exptl_crystal_description     block
_exptl_crystal_colour     green
_exptl_crystal_size_max     0.12
_exptl_crystal_size_mid     0.10
_exptl_crystal_size_min     0.08
_exptl_crystal_density_diffrn     1.607
_exptl_crystal_density_meas     ?
_exptl_crystal_density_method     'not measured'
_exptl_crystal_F_000     1304
_exptl_absorpt_coefficient_mu     1.496
_exptl_absorpt_correction_type     'multi-scan'
_exptl_absorpt_process_details     '(SADABS; Bruker, 2004)'
_exptl_absorpt_correction_T_min     0.8409
_exptl_absorpt_correction_T_max     0.8897
_exptl_special_details
;
;
_diffrn_ambient_temperature     293(2)
_diffrn_radiation_type     MoK\a
_diffrn_radiation_wavelength     0.71073
_diffrn_radiation_source     'fine-focus sealed tube'
_diffrn_radiation_monochromator     graphite
_diffrn_measurement_device_type     'Bruker APEXII CCD area-detector'
_diffrn_measurement_method     '\f and \w'
_diffrn_detector_area_resol_mean     ?
_diffrn_reflns_number     17815
_diffrn_reflns_av_R_equivalents     0.0591
_diffrn_reflns_av_sigmaI/netI     0.0588
_diffrn_reflns_theta_min     2.32
_diffrn_reflns_theta_max     25.50
_diffrn_reflns_theta_full     25.50
_diffrn_measured_fraction_theta_max     0.985
_diffrn_measured_fraction_theta_full     0.985
_diffrn_reflns_limit_h_min     -11
_diffrn_reflns_limit_h_max     11
_diffrn_reflns_limit_k_min     -11
_diffrn_reflns_limit_k_max     10
_diffrn_reflns_limit_l_min     -35
_diffrn_reflns_limit_l_max     35
_diffrn_standards_number     0
_diffrn_standards_interval_count     0
_diffrn_standards_interval_time     0
_diffrn_standards_decay_%     0
_refine_special_details
;
Refinement of <i>F</i>^2^ against ALL reflections. The weighted <i>R</i>-factor
<i>wR</i> and goodness of fit <i>S</i> are based on <i>F</i>^2^, conventional
<i>R</i>-factors <i>R</i> are based on <i>F</i>, with <i>F</i> set to zero for
negative <i>F</i>^2^. The threshold expression of <i>F</i>^2^ >
\s(<i>F</i>^2^) is used only for calculating <i>R</i>-factors(gt) <i>etc</i>.
and is not relevant to the choice of reflections for refinement.
<i>R</i>-factors based on <i>F</i>^2^ are statistically about twice as large
as those based on <i>F</i>, and <i>R</i>- factors based on ALL data will be
even larger.
;
_reflns_number_total     4882
_reflns_number_gt     3723
_reflns_threshold_expression     I>2\s(I)
_refine_ls_structure_factor_coef     Fsqd
_refine_ls_matrix_type     full
_refine_ls_R_factor_all     0.0726
_refine_ls_R_factor_gt     0.0557
_refine_ls_wR_factor_gt     0.1277
_refine_ls_wR_factor_ref     0.1387
_refine_ls_goodness_of_fit_ref     0.999
_refine_ls_restrained_S_all     0.999
_refine_ls_number_reflns     4882
_refine_ls_number_parameters     385
_refine_ls_number_restraints     12
_refine_ls_hydrogen_treatment     mixed
_refine_ls_weighting_scheme     calc
_refine_ls_weighting_details
          'calc w=1/[\s^2^(Fo^2^)+(0.078P)^2^+0.5477P] where P=(Fo^2^+2Fc^2^)/3'
_atom_sites_solution_hydrogens     geom
_atom_sites_solution_primary     direct
_atom_sites_solution_secondary     difmap
_refine_ls_shift/su_max     0.001
_refine_ls_shift/su_mean     0.000
_refine_diff_density_max     0.467
_refine_diff_density_min     -0.365
_refine_ls_extinction_method     none
_refine_ls_extinction_coef     ?
_refine_ls_abs_structure_details     'Flack (1983), 2287 Friedel pairs'
_refine_ls_abs_structure_Flack     0.50(3)
loop_
    _atom_type_symbol
    _atom_type_description
    _atom_type_scat_dispersion_real
    _atom_type_scat_dispersion_imag
    _atom_type_scat_source
    'C' 'C' 0.0033 0.0016
                         'International Tables Vol C Tables 4.2.6.8 and 6.1.1.4'
    'H' 'H' 0.0000 0.0000
                         'International Tables Vol C Tables 4.2.6.8 and 6.1.1.4'
    'N' 'N' 0.0061 0.0033
                         'International Tables Vol C Tables 4.2.6.8 and 6.1.1.4'
    'O' 'O' 0.0106 0.0060
                         'International Tables Vol C Tables 4.2.6.8 and 6.1.1.4'
    'Ni' 'Ni' 0.3393 1.1124
                         'International Tables Vol C Tables 4.2.6.8 and 6.1.1.4'
_computing_data_collection     'APEX2 (Bruker, 2004)'
_computing_cell_refinement     'SAINT-Plus (Bruker, 2004)'
_computing_data_reduction     'SAINT-Plus (Bruker, 2004)'
_computing_structure_solution     'SHELXS97 (Sheldrick, 2008)'
_computing_structure_refinement     'SHELXL97 (Sheldrick, 2008)'
_computing_molecular_graphics     'SHELXTL (Sheldrick, 2008)'
_computing_publication_material     'SHELXTL (Sheldrick, 2008)'
loop_
    _atom_site_type_symbol
    _atom_site_label
    _atom_site_fract_x
    _atom_site_fract_y
    _atom_site_fract_z
    _atom_site_U_iso_or_equiv
    _atom_site_adp_type
    _atom_site_calc_flag
    _atom_site_refinement_flags
    _atom_site_occupancy
    _atom_site_disorder_assembly
    _atom_site_disorder_group
    Ni Ni1 0.31148(9) 1.09616(9) 0.84957(7) 0.0406(2) Uani d . 1 . .
    Ni Ni2 0.55514(8) -0.09515(9) 0.08796(7) 0.0408(2) Uani d . 1 . .
    C C1 0.3921(9) 0.0950(8) 0.0119(3) 0.049(2) Uani d . 1 . .
    H H1 0.3731 0.0049 -0.0010 0.059 Uiso calc R 1 . .
    C C2 0.3379(10) 0.2187(11) -0.0082(4) 0.062(2) Uani d . 1 . .
    H H2 0.2809 0.2111 -0.0335 0.074 Uiso calc R 1 . .
    C C3 0.3688(12) 0.3506(12) 0.0094(3) 0.077(4) Uani d . 1 . .
    H H3 0.3325 0.4349 -0.0033 0.092 Uiso calc R 1 . .
    C C4 0.4564(11) 0.3578(10) 0.0472(4) 0.060(3) Uani d . 1 . .
    H H4 0.4850 0.4472 0.0585 0.073 Uiso calc R 1 . .
    C C5 0.4996(10) 0.2304(8) 0.0671(3) 0.041(2) Uani d . 1 . .
    C C6 0.5898(9) 0.2314(8) 0.1082(3) 0.036(2) Uani d . 1 . .
    C C7 0.6452(10) 0.3438(9) 0.1323(4) 0.062(3) Uani d . 1 . .
    H H7 0.6355 0.4430 0.1270 0.075 Uiso calc R 1 . .
    C C8 0.7179(10) 0.2767(11) 0.1658(4) 0.061(3) Uani d . 1 . .
    H H8 0.7664 0.3233 0.1888 0.073 Uiso calc R 1 . .
    C C9 0.3240(8) -0.2826(8) 0.0649(3) 0.0342(19) Uani d . 1 . .
    C C10 0.2918(7) -0.2229(7) 0.1133(3) 0.0254(15) Uani d . 1 . .
    C C11 0.5767(6) 1.2152(8) 0.8712(2) 0.0236(13) Uani d . 1 . .
    C C12 0.5476(8) 1.2747(8) 0.8228(3) 0.0325(18) Uani d . 1 . .
    C C13 0.1336(9) 0.9194(11) 0.9256(3) 0.057(2) Uani d . 1 . .
    H H13 0.1073 1.0111 0.9357 0.069 Uiso calc R 1 . .
    C C14 0.0855(11) 0.7996(12) 0.9485(3) 0.071(3) Uani d . 1 . .
    H H14 0.0292 0.8096 0.9738 0.085 Uiso calc R 1 . .
    C C15 0.1225(10) 0.6663(12) 0.9331(4) 0.070(3) Uani d . 1 . .
    H H15 0.0937 0.5844 0.9490 0.084 Uiso calc R 1 . .
    C C16 0.1990(10) 0.6493(10) 0.8960(4) 0.060(3) Uani d . 1 . .
    H H16 0.2158 0.5570 0.8843 0.072 Uiso calc R 1 . .
    C C17 0.2534(9) 0.7723(8) 0.8749(3) 0.0372(19) Uani d . 1 . .
    C C18 0.3377(9) 0.7695(8) 0.8356(3) 0.040(2) Uani d . 1 . .
    C C19 0.3938(12) 0.6511(11) 0.8106(4) 0.071(3) Uani d . 1 . .
    H H19 0.3789 0.5526 0.8157 0.085 Uiso calc R 1 . .
    C C20 0.4713(14) 0.7090(12) 0.7784(5) 0.088(4) Uani d . 1 . .
    H H20 0.5256 0.6582 0.7579 0.106 Uiso calc R 1 . .
    N N1 0.2170(6) 0.9107(6) 0.8890(2) 0.0378(15) Uani d . 1 . .
    N N2 0.3773(6) 0.8926(7) 0.8146(2) 0.0384(15) Uani d . 1 . .
    N N3 0.4576(7) 0.8577(8) 0.7808(2) 0.0516(18) Uani d D 1 . .
    N N4 0.4710(6) 0.1009(6) 0.0492(2) 0.0353(14) Uani d . 1 . .
    N N5 0.6263(6) 0.1013(7) 0.1239(2) 0.0375(14) Uani d . 1 . .
    N N6 0.7085(8) 0.1366(9) 0.1604(2) 0.0536(19) Uani d D 1 . .
    O O1 0.4923(5) 1.1355(5) 0.88962(16) 0.0351(10) Uani d . 1 . .
    O O2 0.6957(5) 1.2463(5) 0.8884(3) 0.0398(17) Uani d . 1 . .
    O O3 0.4389(5) 1.2387(5) 0.8069(2) 0.0347(16) Uani d . 1 . .
    O O4 0.6367(5) 1.3553(5) 0.80613(16) 0.0354(10) Uani d . 1 . .
    O O5 0.2318(4) -0.3592(5) 0.04713(16) 0.0335(10) Uani d . 1 . .
    O O6 0.4326(5) -0.2429(5) 0.0479(3) 0.0378(17) Uani d . 1 . .
    O O7 0.1787(6) -0.2608(6) 0.1324(2) 0.0385(17) Uani d . 1 . .
    O O8 0.3784(4) -0.1410(5) 0.13145(17) 0.0383(11) Uani d . 1 . .
    O O9 0.6278(8) 0.6448(6) 0.2198(2) 0.0605(12) Uani d D 1 . .
    O O10 0.8552(8) 0.9517(8) 0.2145(2) 0.0727(17) Uani d D 1 . .
    O O11 0.3970(8) 0.9636(7) 0.2236(2) 0.0667(16) Uani d D 1 . .
    H H6W 0.412(4) 0.905(5) 0.2033(15) 0.077(17) Uiso d D 1 . .
    H H2W 0.632(6) 0.689(6) 0.1956(11) 0.074(19) Uiso d D 1 . .
    H H1W 0.672(16) 0.569(10) 0.221(3) 0.083(10) Uiso d D 1 . .
    H H3W 0.860(5) 0.989(8) 0.2399(12) 0.085(2) Uiso d D 1 . .
    H H4W 0.927(3) 0.918(7) 0.2051(17) 0.093(2) Uiso d D 1 . .
    H H5W 0.321(4) 0.957(7) 0.235(3) 0.107(4) Uiso d D 1 . .
    H H3A 0.490(5) 0.935(4) 0.7611(14) 0.064(13) Uiso d D 1 . .
    H H6A 0.71(3) 0.069(18) 0.186(5) 0.059(13) Uiso d D 1 . .
loop_
    _atom_site_aniso_label
    _atom_site_aniso_U_11
    _atom_site_aniso_U_22
    _atom_site_aniso_U_33
    _atom_site_aniso_U_12
    _atom_site_aniso_U_13
    _atom_site_aniso_U_23
    Ni1 0.0366(4) 0.0418(5) 0.0432(5) -0.0004(4) 0.0012(4) 0.0039(5)
    Ni2 0.0352(4) 0.0420(5) 0.0453(5) 0.0012(4) -0.0004(4) -0.0020(5)
    C1 0.064(5) 0.039(4) 0.045(4) 0.017(4) -0.007(4) -0.010(3)
    C2 0.070(6) 0.072(6) 0.044(5) 0.024(5) -0.019(4) -0.002(5)
    C3 0.116(9) 0.074(7) 0.041(5) 0.056(6) -0.014(5) 0.004(5)
    C4 0.092(7) 0.037(5) 0.053(5) 0.014(4) -0.001(5) -0.008(4)
    C5 0.047(5) 0.039(4) 0.039(5) 0.016(4) 0.012(4) 0.007(3)
    C6 0.043(4) 0.030(4) 0.035(5) 0.005(3) -0.016(3) 0.005(3)
    C7 0.081(6) 0.024(4) 0.082(7) -0.015(4) -0.021(6) -0.010(4)
    C8 0.062(5) 0.057(5) 0.062(6) -0.012(5) -0.037(5) -0.015(5)
    C9 0.051(5) 0.024(3) 0.028(4) 0.025(4) 0.000(3) -0.011(3)
    C10 0.016(3) 0.031(3) 0.029(4) -0.002(3) 0.002(3) 0.000(3)
    C11 0.016(3) 0.027(3) 0.028(3) -0.016(3) -0.002(2) -0.002(3)
    C12 0.037(5) 0.031(3) 0.029(4) 0.010(3) 0.005(3) 0.007(3)
    C13 0.060(5) 0.077(6) 0.035(4) -0.011(4) 0.008(4) -0.001(4)
    C14 0.095(7) 0.082(7) 0.035(5) -0.046(7) 0.021(5) 0.007(5)
    C15 0.082(7) 0.055(6) 0.071(7) -0.026(5) 0.006(5) 0.033(5)
    C16 0.065(5) 0.033(5) 0.083(7) -0.018(4) 0.010(5) 0.017(5)
    C17 0.044(5) 0.031(4) 0.038(5) -0.005(3) 0.005(4) 0.001(3)
    C18 0.036(4) 0.031(4) 0.051(6) 0.000(3) -0.011(4) -0.004(3)
    C19 0.096(8) 0.038(5) 0.079(7) -0.002(5) 0.024(6) 0.006(5)
    C20 0.124(10) 0.046(5) 0.095(10) 0.030(7) 0.036(8) -0.023(7)
    N1 0.043(3) 0.035(4) 0.036(3) -0.002(2) 0.006(3) 0.004(3)
    N2 0.037(3) 0.034(3) 0.044(3) 0.006(2) 0.005(3) 0.003(3)
    N3 0.050(4) 0.047(4) 0.058(5) 0.009(3) 0.019(3) -0.001(3)
    N4 0.035(3) 0.037(3) 0.034(3) 0.016(2) -0.006(2) -0.007(3)
    N5 0.041(3) 0.036(3) 0.036(3) 0.000(3) -0.014(3) -0.004(3)
    N6 0.061(4) 0.058(5) 0.042(4) -0.005(3) -0.027(3) 0.000(3)
    O1 0.034(2) 0.043(3) 0.029(2) -0.001(2) -0.004(2) 0.009(2)
    O2 0.042(4) 0.042(4) 0.035(4) -0.009(2) -0.019(3) 0.0142(19)
    O3 0.023(3) 0.045(4) 0.036(4) -0.0085(19) -0.005(2) 0.012(2)
    O4 0.034(2) 0.041(3) 0.031(2) -0.009(2) -0.0058(19) 0.008(2)
    O5 0.030(2) 0.039(2) 0.032(2) -0.006(2) 0.006(2) -0.011(2)
    O6 0.022(3) 0.056(4) 0.036(4) -0.0070(19) 0.006(2) -0.018(2)
    O7 0.035(3) 0.054(4) 0.026(4) -0.015(2) 0.016(2) -0.008(2)
    O8 0.028(2) 0.052(3) 0.035(3) -0.005(2) 0.003(2) -0.016(2)
    O9 0.090(4) 0.057(3) 0.034(2) -0.003(4) 0.015(2) 0.007(3)
    O10 0.078(5) 0.096(5) 0.043(4) 0.011(4) -0.014(4) 0.017(4)
    O11 0.084(5) 0.071(4) 0.045(4) -0.006(4) -0.011(4) -0.005(3)
_geom_special_details
;
All e.s.d.'s (except the e.s.d. in the dihedral angle between two l.s. planes)
are estimated using the full covariance matrix. The cell e.s.d.'s are taken
into account individually in the estimation of e.s.d.'s in distances, angles
and torsion angles; correlations between e.s.d.'s in cell parameters are only
used when they are defined by crystal symmetry. An approximate (isotropic)
treatment of cell e.s.d.'s is used for estimating e.s.d.'s involving l.s.
planes.
;
loop_
    _geom_bond_atom_site_label_1
    _geom_bond_atom_site_label_2
    _geom_bond_site_symmetry_2
    _geom_bond_distance
    _geom_bond_publ_flag
    Ni1 O1 . 2.152(5) y
    Ni1 O3 . 2.200(6) y
    Ni1 O2 3_475 2.163(6) y
    Ni1 O4 3_475 2.177(4) y
    Ni1 N1 . 2.259(6) y
    Ni1 N2 . 2.230(6) y
    Ni2 O6 . 2.159(6) y
    Ni2 O8 . 2.188(4) y
    Ni2 O5 3_545 2.142(4) y
    Ni2 O7 3_545 2.217(6) y
    Ni2 N4 . 2.285(6) y
    Ni2 N5 . 2.205(6) y
    C1 N4 . 1.340(11) ?
    C1 C2 . 1.386(11) ?
    C1 H1 . 0.9300 ?
    C2 C3 . 1.353(14) ?
    C2 H2 . 0.9300 ?
    C3 C4 . 1.401(15) ?
    C3 H3 . 0.9300 ?
    C4 C5 . 1.376(12) ?
    C4 H4 . 0.9300 ?
    C5 N4 . 1.331(10) ?
    C5 C6 . 1.494(13) ?
    C6 N5 . 1.331(9) ?
    C6 C7 . 1.363(12) ?
    C7 C8 . 1.362(15) ?
    C7 H7 . 0.9300 ?
    C8 N6 . 1.301(11) ?
    C8 H8 . 0.9300 ?
    C9 O6 . 1.227(9) ?
    C9 O5 . 1.257(9) ?
    C9 C10 . 1.555(10) ?
    C10 O8 . 1.251(8) ?
    C10 O7 . 1.287(9) ?
    C11 O1 . 1.228(7) ?
    C11 O2 . 1.299(8) ?
    C11 C12 . 1.550(11) ?
    C12 O3 . 1.206(10) ?
    C12 O4 . 1.243(9) ?
    C13 N1 . 1.349(11) ?
    C13 C14 . 1.374(12) ?
    C13 H13 . 0.9300 ?
    C14 C15 . 1.355(16) ?
    C14 H14 . 0.9300 ?
    C15 C16 . 1.330(15) ?
    C15 H15 . 0.9300 ?
    C16 C17 . 1.395(11) ?
    C16 H16 . 0.9300 ?
    C17 N1 . 1.385(10) ?
    C17 C18 . 1.416(13) ?
    C18 N2 . 1.346(10) ?
    C18 C19 . 1.424(13) ?
    C19 C20 . 1.321(17) ?
    C19 H19 . 0.9300 ?
    C20 N3 . 1.376(12) ?
    C20 H20 . 0.9300 ?
    N2 N3 . 1.304(9) ?
    N3 H3A . 0.97(4) ?
    N5 N6 . 1.376(9) ?
    N6 H6A . 0.98(16) ?
    O2 Ni1 3_575 2.163(6) ?
    O4 Ni1 3_575 2.177(4) ?
    O5 Ni2 3_445 2.142(4) ?
    O7 Ni2 3_445 2.217(6) ?
    O9 H2W . 0.82(4) ?
    O9 H1W . 0.82(12) ?
    O10 H3W . 0.82(5) ?
    O10 H4W . 0.82(4) ?
    O11 H6W . 0.82(4) ?
    O11 H5W . 0.82(5) ?
loop_
    _geom_angle_atom_site_label_1
    _geom_angle_atom_site_label_2
    _geom_angle_atom_site_label_3
    _geom_angle_site_symmetry_1
    _geom_angle_site_symmetry_3
    _geom_angle
    _geom_angle_publ_flag
    O1 Ni1 O2 . 3_475 91.6(2) ?
    O1 Ni1 O4 . 3_475 158.28(17) ?
    O2 Ni1 O4 3_475 3_475 76.2(2) ?
    O1 Ni1 O3 . . 75.4(2) ?
    O2 Ni1 O3 3_475 . 101.4(2) ?
    O4 Ni1 O3 3_475 . 89.3(2) ?
    O1 Ni1 N2 . . 99.0(2) ?
    O2 Ni1 N2 3_475 . 162.9(2) ?
    O4 Ni1 N2 3_475 . 97.4(2) ?
    O3 Ni1 N2 . . 94.3(2) ?
    O1 Ni1 N1 . . 100.5(2) ?
    O2 Ni1 N1 3_475 . 91.3(2) ?
    O4 Ni1 N1 3_475 . 97.8(2) ?
    O3 Ni1 N1 . . 166.7(2) ?
    N2 Ni1 N1 . . 73.7(2) ?
    O5 Ni2 O6 3_545 . 91.0(2) ?
    O5 Ni2 O8 3_545 . 157.52(16) ?
    O6 Ni2 O8 . . 76.1(2) ?
    O5 Ni2 N5 3_545 . 100.1(2) ?
    O6 Ni2 N5 . . 162.0(2) ?
    O8 Ni2 N5 . . 97.3(2) ?
    O5 Ni2 O7 3_545 3_545 76.95(19) ?
    O6 Ni2 O7 . 3_545 104.2(2) ?
    O8 Ni2 O7 . 3_545 88.3(2) ?
    N5 Ni2 O7 . 3_545 92.1(2) ?
    O5 Ni2 N4 3_545 . 99.5(2) ?
    O6 Ni2 N4 . . 91.5(2) ?
    O8 Ni2 N4 . . 99.2(2) ?
    N5 Ni2 N4 . . 72.9(2) ?
    O7 Ni2 N4 3_545 . 163.9(2) ?
    N4 C1 C2 . . 122.3(8) ?
    N4 C1 H1 . . 118.9 ?
    C2 C1 H1 . . 118.9 ?
    C3 C2 C1 . . 119.2(9) ?
    C3 C2 H2 . . 120.4 ?
    C1 C2 H2 . . 120.4 ?
    C2 C3 C4 . . 118.7(8) ?
    C2 C3 H3 . . 120.6 ?
    C4 C3 H3 . . 120.6 ?
    C5 C4 C3 . . 118.9(9) ?
    C5 C4 H4 . . 120.6 ?
    C3 C4 H4 . . 120.6 ?
    N4 C5 C4 . . 122.0(9) ?
    N4 C5 C6 . . 116.6(7) ?
    C4 C5 C6 . . 121.2(8) ?
    N5 C6 C7 . . 113.3(8) ?
    N5 C6 C5 . . 115.6(7) ?
    C7 C6 C5 . . 131.1(8) ?
    C6 C7 C8 . . 103.7(8) ?
    C6 C7 H7 . . 128.1 ?
    C8 C7 H7 . . 128.1 ?
    N6 C8 C7 . . 108.9(7) ?
    N6 C8 H8 . . 125.6 ?
    C7 C8 H8 . . 125.6 ?
    O6 C9 O5 . . 128.1(7) ?
    O6 C9 C10 . . 116.2(7) ?
    O5 C9 C10 . . 115.6(6) ?
    O8 C10 O7 . . 123.8(8) ?
    O8 C10 C9 . . 117.7(6) ?
    O7 C10 C9 . . 118.5(6) ?
    O1 C11 O2 . . 124.2(7) ?
    O1 C11 C12 . . 119.4(6) ?
    O2 C11 C12 . . 116.3(6) ?
    O3 C12 O4 . . 128.8(8) ?
    O3 C12 C11 . . 114.9(7) ?
    O4 C12 C11 . . 116.3(7) ?
    N1 C13 C14 . . 123.2(9) ?
    N1 C13 H13 . . 118.4 ?
    C14 C13 H13 . . 118.4 ?
    C15 C14 C13 . . 118.2(9) ?
    C15 C14 H14 . . 120.9 ?
    C13 C14 H14 . . 120.9 ?
    C16 C15 C14 . . 121.9(8) ?
    C16 C15 H15 . . 119.0 ?
    C14 C15 H15 . . 119.1 ?
    C15 C16 C17 . . 118.8(9) ?
    C15 C16 H16 . . 120.6 ?
    C17 C16 H16 . . 120.6 ?
    N1 C17 C16 . . 121.0(8) ?
    N1 C17 C18 . . 114.2(7) ?
    C16 C17 C18 . . 124.6(8) ?
    N2 C18 C17 . . 121.7(7) ?
    N2 C18 C19 . . 107.2(8) ?
    C17 C18 C19 . . 131.2(8) ?
    C20 C19 C18 . . 106.3(8) ?
    C20 C19 H19 . . 126.8 ?
    C18 C19 H19 . . 126.9 ?
    C19 C20 N3 . . 108.0(9) ?
    C19 C20 H20 . . 126.0 ?
    N3 C20 H20 . . 126.0 ?
    C13 N1 C17 . . 116.6(7) ?
    C13 N1 Ni1 . . 127.5(6) ?
    C17 N1 Ni1 . . 115.8(5) ?
    N3 N2 C18 . . 108.4(7) ?
    N3 N2 Ni1 . . 136.9(5) ?
    C18 N2 Ni1 . . 114.3(5) ?
    N2 N3 C20 . . 109.9(8) ?
    N2 N3 H3A . . 118(3) ?
    C20 N3 H3A . . 132(3) ?
    C5 N4 C1 . . 118.6(7) ?
    C5 N4 Ni2 . . 115.7(5) ?
    C1 N4 Ni2 . . 125.6(5) ?
    C6 N5 N6 . . 102.3(6) ?
    C6 N5 Ni2 . . 119.1(5) ?
    N6 N5 Ni2 . . 138.5(5) ?
    C8 N6 N5 . . 111.7(7) ?
    C8 N6 H6A . . 123(10) ?
    N5 N6 H6A . . 116(10) ?
    C11 O1 Ni1 . . 114.3(4) ?
    C11 O2 Ni1 . 3_575 114.2(5) ?
    C12 O3 Ni1 . . 116.1(6) ?
    C12 O4 Ni1 . 3_575 116.1(5) ?
    C9 O5 Ni2 . 3_445 117.1(4) ?
    C9 O6 Ni2 . . 116.4(6) ?
    C10 O7 Ni2 . 3_445 111.8(5) ?
    C10 O8 Ni2 . . 113.6(4) ?
    H2W O9 H1W . . 116(8) ?
    H3W O10 H4W . . 115(5) ?
    H6W O11 H5W . . 114(6) ?
loop_
    _geom_hbond_atom_site_label_D
    _geom_hbond_atom_site_label_H
    _geom_hbond_atom_site_label_A
    _geom_hbond_site_symmetry_A
    _geom_hbond_distance_DH
    _geom_hbond_distance_HA
    _geom_hbond_distance_DA
    _geom_hbond_angle_DHA
    N3 H3A O11 2_675 0.97(4) 1.81(2) 2.745(10) 160(5)
    N6 H6A O10 1_545 0.98(16) 2.0(2) 2.732(9) 133(5)
    O9 H2W O7 3 0.82(4) 2.02(4) 2.822(9) 166(6)
    O9 H1W O11 3_565 0.82(12) 2.22(15) 2.813(11) 130(16)
    O10 H3W O4 4_644 0.82(5) 2.30(7) 2.834(9) 123(7)
    O10 H4W O9 3_565 0.82(4) 2.08(3) 2.811(11) 148(5)
    O11 H5W O9 3_465 0.82(5) 2.15(4) 2.813(11) 138(5)
    O11 H6W O8 1_565 0.82(4) 2.17(4) 2.876(9) 144(6)
