# Supplementary material for: catena-Poly[[[[3-(2-pyrid­yl)-1H-pyra­zole]nickel(II)]-μ-oxalato] sesquihydrate]
Source: Acta Crystallogr Sect E Struct Rep Online. 2009 Jul 11;65(Pt 8):m898–9. doi: 10.1107/S1600536809026117 (PMC2977188; doi:10.1107/S1600536809026117)
Supplement: Supplementary file 2 [file e-65-0m898-Isup2.hkl]

# 
# h,k,l, Fc-squared, Fo-squared, sigma(Fo-squared) and status flag 
# 
data_I
_shelx_title ' z in Pna2(1)' 
_shelx_refln_list_code          4 
_shelx_F_calc_maximum      359.74 
_exptl_crystal_F_000      1304.00 
_reflns_d_resolution_high  0.8255 
 
loop_ 
 _symmetry_equiv_pos_as_xyz 
 'x, y, z' 
 '-x, -y, z+1/2' 
 'x+1/2, -y+1/2, z' 
 '-x+1/2, y+1/2, z+1/2' 
 
_cell_length_a     9.7630 
_cell_length_b     9.1970 
_cell_length_c    29.3520 
_cell_angle_alpha  90.000 
_cell_angle_beta   90.000 
_cell_angle_gamma  90.000 
 
_shelx_F_squared_multiplier     1.000 
 
loop_ 
 _refln_index_h 
 _refln_index_k 
 _refln_index_l 
 _refln_F_squared_calc 
 _refln_F_squared_meas 
 _refln_F_squared_sigma 
 _refln_observed_status 
   2   0 -35      238.63      178.44     88.62 o 
   0   1 -35       19.63      110.65     75.09 o 
   1   1 -35      107.79      103.45     43.94 o 
   0   0 -34      160.98       85.17     67.40 o 
   2   0 -34       48.00      155.89     72.30 o 
   1   1 -34      211.66      195.40     50.05 o 
   2   1 -34       55.23       17.85     75.62 o 
   3   1 -34      194.25      227.57     62.05 o 
   0   2 -34      299.78      433.43    111.04 o 
   1   2 -34      325.64      300.45    140.56 o 
   2   2 -34        5.81       69.45     40.94 o 
   1   3 -34        3.80      103.48     57.45 o 
   2   0 -33       52.71       46.04     59.83 o 
   4   0 -33     1932.13     1927.85    167.07 o 
   0   1 -33       96.18       39.93     59.57 o 
   1   1 -33       33.76       81.07     37.24 o 
   2   1 -33      257.08      274.68     81.59 o 
   3   1 -33      471.15      420.99     75.28 o 
   4   1 -33      261.83      250.08     51.37 o 
   1   2 -33      237.47      214.70     59.40 o 
   2   2 -33      148.94      128.05     43.32 o 
   3   2 -33      649.17      743.06     97.55 o 
   0   3 -33      116.99       65.80     70.31 o 
   1   3 -33        8.53       43.53     48.35 o 
   2   3 -33      734.97      870.48    111.65 o 
   3   3 -33      129.63      270.67     81.43 o 
   1   4 -33       45.68      185.95     67.15 o 
   0   0 -32      153.93      112.64     65.27 o 
   2   0 -32      587.13      563.31    118.74 o 
   4   0 -32      150.45      163.73     61.29 o 
   1   1 -32       48.13       85.98     43.97 o 
   2   1 -32       14.34       60.65     35.10 o 
   3   1 -32      518.37      567.52    175.19 o 
   4   1 -32      378.36      480.89     65.41 o 
   5   1 -32       41.77      152.18     48.78 o 
   0   2 -32       99.83      135.72     69.12 o 
   1   2 -32        2.94       14.50     40.77 o 
   2   2 -32       22.91       81.94     38.63 o 
   3   2 -32      486.23      612.90     70.48 o 
   4   2 -32       27.68       15.58     35.82 o 
   1   3 -32       20.07       43.03     72.30 o 
   2   3 -32      155.69       70.52    104.48 o 
   3   3 -32       13.25        1.87     39.09 o 
   4   3 -32      418.92      554.63     64.03 o 
   0   4 -32       48.22       92.20     70.98 o 
   1   4 -32       52.80      149.11     57.32 o 
   2   4 -32      129.02      123.24     58.49 o 
   2   0 -31      994.09      925.36    146.60 o 
   4   0 -31      150.31       96.12     47.43 o 
   0   1 -31      264.07      418.67     67.29 o 
   1   1 -31      333.66      361.56     93.13 o 
   2   1 -31       25.91       31.38     33.28 o 
   3   1 -31       97.59       96.41     39.07 o 
   4   1 -31       21.35       40.69     34.86 o 
   5   1 -31       37.44       34.26     41.41 o 
   1   2 -31      189.93      163.57     42.40 o 
   2   2 -31      158.96      157.02     43.54 o 
   3   2 -31       86.81      121.03     35.17 o 
   4   2 -31        7.63       19.14     35.00 o 
   5   2 -31      111.31      126.90     46.54 o 
   0   3 -31     1300.39     1604.75    204.84 o 
   1   3 -31        2.11       56.00     45.36 o 
   2   3 -31      201.69       84.24     55.63 o 
   3   3 -31       13.24       -7.40     35.18 o 
   4   3 -31        8.83       39.31     34.02 o 
   1   4 -31      208.34      262.23     64.42 o 
   2   4 -31     1157.09     1286.73    135.23 o 
   3   4 -31       26.45       76.38     52.15 o 
   0   5 -31       73.58      166.37     84.77 o 
   1   5 -31      436.72      516.39    134.66 o 
   2   5 -31      231.75      295.42    108.92 o 
   0   0 -30     2466.87     2209.19    220.23 o 
   2   0 -30       54.94      102.95     60.50 o 
   4   0 -30      148.27      269.18     88.89 o 
   6   0 -30      170.21      150.04     60.38 o 
   1   1 -30      602.42      711.33     88.82 o 
   2   1 -30      466.70      511.65     61.87 o 
   3   1 -30       61.87       50.10     35.28 o 
   4   1 -30       56.39       92.20     37.76 o 
   5   1 -30      228.11      235.17     52.95 o 
   6   1 -30        5.42       -4.48     38.41 o 
   0   2 -30      908.17      865.79    142.75 o 
   1   2 -30      355.90      302.75     52.03 o 
   2   2 -30       86.81      132.36     42.38 o 
   3   2 -30      121.11      178.68     35.79 o 
   4   2 -30       29.60       43.11     34.19 o 
   5   2 -30      425.71      334.86     61.11 o 
   1   3 -30       22.62      130.76     51.35 o 
   2   3 -30      593.13      693.45     74.58 o 
   3   3 -30       14.51       51.68     34.91 o 
   4   3 -30      131.08      121.72     38.10 o 
   5   3 -30      151.32      128.54     68.55 o 
   0   4 -30     1393.39     1262.21    189.45 o 
   1   4 -30      587.16      595.79     89.88 o 
   2   4 -30       81.58       86.38     53.06 o 
   3   4 -30       11.17       49.91     32.85 o 
   4   4 -30      118.24       96.85     38.84 o 
   1   5 -30      908.28      985.85    121.64 o 
   2   5 -30       71.50       15.66     75.49 o 
   3   5 -30       47.69       13.47     53.96 o 
   2   0 -29       59.44       49.41     36.52 o 
   4   0 -29      377.82      544.87    116.08 o 
   6   0 -29      124.68      170.64     76.42 o 
   0   1 -29      174.22      124.48     61.29 o 
   1   1 -29      425.00      455.39     57.22 o 
   2   1 -29      937.24     1002.41     77.99 o 
   3   1 -29      152.99      209.06     40.34 o 
   4   1 -29      306.31      214.07     72.28 o 
   5   1 -29      421.25      455.13     61.95 o 
   6   1 -29      231.95      273.08     61.24 o 
   1   2 -29       89.24      100.73     35.79 o 
   2   2 -29       20.28       25.86     31.01 o 
   3   2 -29      767.93      808.29     69.61 o 
   4   2 -29      417.77      365.71     47.50 o 
   5   2 -29      706.90      640.15     97.84 o 
   6   2 -29      264.29      224.73     53.81 o 
   0   3 -29      106.91       80.93     64.48 o 
   1   3 -29       25.58       11.20     37.00 o 
   2   3 -29      309.69      309.84    115.25 o 
   3   3 -29        5.93      -18.94     27.26 o 
   4   3 -29       20.65       45.64     31.90 o 
   5   3 -29       75.86      140.89     40.03 o 
   6   3 -29      280.11      353.64     61.38 o 
   1   4 -29      139.12      160.42     63.95 o 
   2   4 -29      310.52      249.60     62.72 o 
   4   4 -29      618.02      612.20     68.38 o 
   5   4 -29      209.48      216.46     46.44 o 
   0   5 -29       68.37      -10.08     63.95 o 
   1   5 -29      201.77      249.56     64.99 o 
   2   5 -29       23.56       86.60     51.33 o 
   3   5 -29      347.74      363.37     73.55 o 
   4   5 -29        9.87        5.80     34.29 o 
   1   6 -29       23.66      154.64     67.00 o 
   2   6 -29       94.28      102.96     62.56 o 
   0   0 -28     1234.96     1091.33    143.15 o 
   2   0 -28      954.49     1044.01     98.91 o 
   4   0 -28       30.37      -18.71     53.73 o 
   6   0 -28     1373.07     1121.84    170.21 o 
   1   1 -28      480.40      540.20     50.86 o 
   2   1 -28       23.14       77.14     27.04 o 
   3   1 -28      232.25      259.15     39.21 o 
   4   1 -28      568.04      460.96     63.60 o 
   5   1 -28      289.62      357.72     56.89 o 
   6   1 -28      370.22      408.79     62.01 o 
   7   1 -28       80.09       49.96     43.08 o 
   0   2 -28       25.61       14.73     50.94 o 
   1   2 -28      300.79      307.01     66.76 o 
   2   2 -28      149.97      196.06     34.53 o 
   3   2 -28      384.99      415.80     48.55 o 
   4   2 -28       35.33       62.47     30.72 o 
   5   2 -28      565.02      539.64    119.88 o 
   6   2 -28       70.69       70.12     41.05 o 
   1   3 -28       65.21       16.97     39.80 o 
   2   3 -28       92.84      116.70     31.84 o 
   3   3 -28       12.53       65.91     30.37 o 
   4   3 -28     1637.37     1590.77     99.07 o 
   5   3 -28       15.51       19.31     32.01 o 
   6   3 -28      194.63      229.71     88.01 o 
   0   4 -28      236.40      214.52     80.66 o 
   1   4 -28       49.44       36.71     51.94 o 
   2   4 -28       90.96      124.93     46.60 o 
   3   4 -28      194.86      231.42     58.80 o 
   4   4 -28       81.99       56.65     34.33 o 
   5   4 -28      290.70      225.80     54.96 o 
   1   5 -28      339.50      372.50     71.56 o 
   2   5 -28      955.66     1045.97    118.58 o 
   3   5 -28      332.93      381.08     60.17 o 
   4   5 -28        5.93      -10.77     32.28 o 
   0   6 -28      496.53      560.13    129.88 o 
   1   6 -28       49.45      123.54     62.47 o 
   2   6 -28      735.69      789.06    139.04 o 
   3   6 -28       66.34       66.92     44.19 o 
   2   0 -27     1294.28     1258.29    172.73 o 
   4   0 -27       50.13      100.03     60.50 o 
   6   0 -27     1307.00     1303.47    183.48 o 
   0   1 -27     1053.29     1111.28    102.25 o 
   1   1 -27     1644.05     1858.05     93.19 o 
   2   1 -27       82.98       84.34     26.93 o 
   3   1 -27       88.85      106.99     38.31 o 
   4   1 -27       73.84       32.00     30.06 o 
   5   1 -27       84.72      130.41     39.30 o 
   6   1 -27      120.83       92.12     69.13 o 
   7   1 -27      189.72      259.40     58.36 o 
   1   2 -27     1250.99     1338.97    102.86 o 
   2   2 -27      114.25       91.89     28.52 o 
   3   2 -27      224.47      227.89     39.29 o 
   4   2 -27        2.00        9.38     25.78 o 
   5   2 -27      496.06      586.20     97.89 o 
   6   2 -27        3.87       23.24     39.33 o 
   7   2 -27      314.39      312.25     73.57 o 
   0   3 -27      135.06      308.19     84.24 o 
   1   3 -27      441.65      365.97     52.15 o 
   2   3 -27      120.20      146.36     32.82 o 
   3   3 -27       26.98       32.82     26.69 o 
   4   3 -27      294.44      283.14     43.96 o 
   5   3 -27       27.82       71.56     32.48 o 
   6   3 -27        3.95        4.50     35.32 o 
   7   3 -27      101.78       55.77     42.45 o 
   1   4 -27       88.51       36.94     42.28 o 
   2   4 -27      111.98      124.65     38.68 o 
   3   4 -27       16.08       64.64     30.41 o 
   4   4 -27       39.77       83.91     34.16 o 
   5   4 -27       96.92       91.24     35.92 o 
   6   4 -27      414.56      552.96     61.97 o 
   0   5 -27      217.85      284.84     90.61 o 
   1   5 -27     1084.44     1106.32    170.74 o 
   2   5 -27      205.29       67.24     73.13 o 
   3   5 -27       26.37       48.78     39.40 o 
   4   5 -27       25.91       42.80     37.74 o 
   5   5 -27       71.86       52.91     37.33 o 
   1   6 -27      228.14      181.02     65.37 o 
   2   6 -27      266.55      248.30     70.03 o 
   3   6 -27       31.32        3.53     39.11 o 
   4   6 -27       43.58       42.41     65.16 o 
   0   7 -27      975.63      977.63    184.81 o 
   1   7 -27      196.44      334.75    106.33 o 
   2   7 -27       32.27      133.30     69.79 o 
   0   0 -26     6416.00     6253.18    378.10 o 
   2   0 -26     1116.02      894.48     91.38 o 
   4   0 -26      291.66      293.46     84.51 o 
   6   0 -26      100.84       23.88     61.82 o 
   8   0 -26      363.61      560.19     96.07 o 
   1   1 -26     1505.26     1499.29     74.32 o 
   2   1 -26      229.80      258.27     42.24 o 
   3   1 -26      277.28      361.48     42.27 o 
   4   1 -26        5.74      -10.25     22.95 o 
   5   1 -26      426.43      413.83     62.97 o 
   6   1 -26      198.05      174.10     47.13 o 
   7   1 -26       57.55       97.35     44.27 o 
   0   2 -26      538.28      644.37    101.09 o 
   1   2 -26      601.30      567.85     51.66 o 
   2   2 -26       34.04       23.53     23.53 o 
   3   2 -26      184.25      207.66     39.34 o 
   4   2 -26       29.87       -1.31     25.30 o 
   5   2 -26      802.20      828.99     73.80 o 
   6   2 -26       86.91       80.16     40.61 o 
   7   2 -26      218.28      189.86     64.85 o 
   1   3 -26      294.21      329.08     67.65 o 
   2   3 -26      680.42      716.00     60.74 o 
   3   3 -26       70.99       88.08     30.37 o 
   4   3 -26     1650.94     1580.59     98.83 o 
   5   3 -26      192.52      193.05     38.76 o 
   6   3 -26     1260.68     1381.50     95.50 o 
   7   3 -26       69.18       92.35     43.44 o 
   0   4 -26     5024.85     4759.34    342.81 o 
   1   4 -26       28.87       60.45     43.34 o 
   2   4 -26      233.81      325.45     57.79 o 
   3   4 -26      393.13      446.86     52.17 o 
   4   4 -26       10.79       26.64     30.26 o 
   5   4 -26       47.91       67.70     34.39 o 
   6   4 -26      219.64      185.64     42.08 o 
   1   5 -26     1655.71     1592.73    144.02 o 
   2   5 -26       92.96       83.87     41.26 o 
   3   5 -26      208.90      269.89     74.74 o 
   4   5 -26       12.06       -8.34     29.88 o 
   5   5 -26      111.23      135.88     40.62 o 
   6   5 -26       23.66      -28.72     33.12 o 
   0   6 -26      853.70      847.09    152.17 o 
   1   6 -26      203.07      258.46     71.16 o 
   2   6 -26      201.10      162.80     62.58 o 
   3   6 -26       34.77       19.72     39.00 o 
   4   6 -26       19.26       25.55     41.54 o 
   1   7 -26       53.20       71.00     58.68 o 
   2   7 -26       52.01      120.70     52.47 o 
   3   7 -26       85.49      103.97     46.39 o 
   2   0 -25      263.23      261.84     48.69 o 
   4   0 -25      105.41       21.62     43.91 o 
   6   0 -25       52.68       37.01     62.09 o 
   8   0 -25       31.96       74.41     56.18 o 
   0   1 -25      312.11      354.07    115.95 o 
   1   1 -25      337.80      435.92     45.69 o 
   2   1 -25      753.08      661.69     48.16 o 
   3   1 -25      773.82      752.52     87.70 o 
   4   1 -25       96.47      115.82     28.86 o 
   5   1 -25      739.06      783.73    185.82 o 
   6   1 -25      632.73      737.36     80.12 o 
   7   1 -25       26.97       58.63     38.10 o 
   8   1 -25        0.69      -15.69     36.95 o 
   1   2 -25      201.16      171.72     27.40 o 
   2   2 -25      374.05      335.62     44.49 o 
   3   2 -25      379.52      453.43     49.75 o 
   4   2 -25     3202.01     3032.49    124.40 o 
   5   2 -25     1073.10     1030.18     76.83 o 
   6   2 -25        2.48       67.34     36.41 o 
   7   2 -25       33.33       26.55     38.04 o 
   8   2 -25       31.16       76.44     43.70 o 
   0   3 -25       65.94      175.65     70.31 o 
   1   3 -25       14.48       61.70     25.01 o 
   2   3 -25       31.62       75.62     26.69 o 
   3   3 -25       44.68       27.01     25.24 o 
   4   3 -25       63.02       75.76     31.23 o 
   5   3 -25      167.04      148.41     41.78 o 
   6   3 -25      549.28      701.17     66.08 o 
   7   3 -25        2.33       33.50     36.38 o 
   1   4 -25      171.11      167.51     39.58 o 
   2   4 -25      243.13      304.15     40.28 o 
   3   4 -25     1375.91     1540.79     91.56 o 
   4   4 -25     2252.80     2105.65    125.64 o 
   5   4 -25       79.87      125.94     36.39 o 
   6   4 -25       67.72      139.05     38.01 o 
   7   4 -25       22.98       30.77     35.05 o 
   0   5 -25      255.53      106.27     70.71 o 
   1   5 -25      775.13      727.05     74.96 o 
   2   5 -25      598.92      617.75     73.03 o 
   3   5 -25      503.35      579.52     59.04 o 
   4   5 -25       10.91        7.10     30.04 o 
   5   5 -25      491.83      480.61     58.16 o 
   6   5 -25       62.07       24.33     35.31 o 
   1   6 -25        0.90      -15.25     47.36 o 
   2   6 -25        6.13       -1.05     52.60 o 
   3   6 -25        6.35       -1.54     32.89 o 
   5   6 -25      185.71      201.41     54.92 o 
   0   7 -25       46.58      254.32    107.99 o 
   1   7 -25      196.20      203.06     72.46 o 
   2   7 -25      340.65      445.09     70.40 o 
   3   7 -25       77.44      147.19     57.90 o 
   0   0 -24    10318.18     9921.86    564.50 o 
   2   0 -24      637.17      702.07    163.25 o 
   4   0 -24      268.90      185.34     71.11 o 
   6   0 -24      829.59      515.02    114.23 o 
   8   0 -24      139.32      256.32     94.59 o 
   1   1 -24      647.70      733.23     54.50 o 
   2   1 -24      815.02      693.98     48.47 o 
   3   1 -24      662.90      645.95     55.01 o 
   4   1 -24      318.20      311.42     40.52 o 
   5   1 -24      303.62      394.46     94.98 o 
   6   1 -24     1032.82     1179.95     98.11 o 
   7   1 -24      278.62      346.94     60.03 o 
   8   1 -24       27.99       32.20     41.90 o 
   0   2 -24      635.03      756.31    128.02 o 
   1   2 -24     1386.88     1471.63     76.59 o 
   2   2 -24      663.55      733.73     67.33 o 
   3   2 -24      214.47      216.27     53.79 o 
   4   2 -24       13.66       48.88     26.56 o 
   5   2 -24     1151.52     1318.45    108.23 o 
   6   2 -24       11.89      -16.90     31.48 o 
   7   2 -24      405.33      399.83     62.18 o 
   8   2 -24        0.61       56.79     38.47 o 
   1   3 -24       57.45       52.56     28.69 o 
   2   3 -24      978.33      985.58     69.81 o 
   3   3 -24      141.58      106.92     44.45 o 
   4   3 -24     3056.22     2782.02    123.35 o 
   5   3 -24      121.52      107.43     32.17 o 
   6   3 -24      422.68      422.48     57.27 o 
   7   3 -24       24.45       26.58     37.01 o 
   8   3 -24        0.99       39.34     42.26 o 
   0   4 -24     2613.08     2336.42    234.82 o 
   1   4 -24      160.29      141.34     36.97 o 
   2   4 -24      906.00      854.69     66.25 o 
   3   4 -24      584.25      616.20     57.49 o 
   4   4 -24        6.20       75.50     30.82 o 
   5   4 -24      218.84      194.27     39.39 o 
   6   4 -24      118.64       42.94     32.25 o 
   7   4 -24      199.98      128.09     39.44 o 
   1   5 -24      404.64      428.69     60.14 o 
   2   5 -24        4.62       -3.69     48.68 o 
   3   5 -24      594.52      614.27     59.66 o 
   4   5 -24       59.65       34.04     31.18 o 
   5   5 -24      326.17      412.73     52.68 o 
   6   5 -24        3.88      -10.92     32.30 o 
   0   6 -24      647.26      588.65    133.99 o 
   1   6 -24      115.40      107.65     41.29 o 
   2   6 -24      348.37      340.32     58.19 o 
   3   6 -24       17.22       97.74     39.25 o 
   4   6 -24      116.84       99.82     36.69 o 
   5   6 -24      175.87      231.47     57.74 o 
   1   7 -24      233.74      268.97     59.41 o 
   2   7 -24      470.96      441.40     94.43 o 
   3   7 -24       82.95      120.26     71.87 o 
   4   7 -24      243.81      441.81    112.30 o 
   0   8 -24      213.12      321.19    125.90 o 
   1   8 -24      217.79      271.42     80.28 o 
   2   8 -24        5.77       50.51     50.48 o 
   2   0 -23     1472.00     1542.70    111.57 o 
   4   0 -23      232.76      259.63     76.28 o 
   6   0 -23     2140.93     2736.15    251.67 o 
   8   0 -23       28.84       67.53     76.15 o 
   0   1 -23     7095.50     6716.76    286.26 o 
   1   1 -23     1841.56     1603.56     81.16 o 
   2   1 -23      295.58      265.15     31.09 o 
   3   1 -23       53.86      103.60     38.16 o 
   4   1 -23       35.69       43.01     24.11 o 
   5   1 -23      217.62      252.19     46.97 o 
   6   1 -23       23.02       37.89     32.13 o 
   7   1 -23      674.33      913.65    118.16 o 
   8   1 -23      115.51      192.14     49.20 o 
   1   2 -23     2689.64     2482.21     97.18 o 
   2   2 -23       14.75       38.87     21.75 o 
   3   2 -23      115.00       90.64     45.61 o 
   4   2 -23       28.34       42.12     24.83 o 
   5   2 -23      962.14     1085.21     77.46 o 
   6   2 -23        7.83       13.87     29.25 o 
   7   2 -23      813.69      698.62     78.65 o 
   8   2 -23       20.26       13.45     36.67 o 
   0   3 -23     2369.38     2363.51    154.48 o 
   1   3 -23       88.05       71.59     26.62 o 
   2   3 -23      248.24      215.04     33.43 o 
   3   3 -23       72.11       64.34     25.29 o 
   4   3 -23        5.91       24.87     25.70 o 
   5   3 -23      164.38      129.02     33.09 o 
   6   3 -23       35.40       57.91     30.12 o 
   7   3 -23       36.20       47.65     36.00 o 
   8   3 -23      598.76      642.33     77.97 o 
   1   4 -23      270.92      307.17     44.58 o 
   2   4 -23      386.45      349.97     43.39 o 
   3   4 -23      149.61      136.45     31.46 o 
   4   4 -23        4.20       40.21     26.52 o 
   5   4 -23       45.56       77.76     38.59 o 
   6   4 -23      130.41      183.90     51.80 o 
   7   4 -23      278.47      318.35     49.54 o 
   0   5 -23      239.12      448.02    100.83 o 
   1   5 -23     1632.73     1495.61    155.87 o 
   2   5 -23       91.18       58.09     31.37 o 
   3   5 -23       96.99      111.44     32.47 o 
   4   5 -23       31.40        1.41     27.60 o 
   5   5 -23       66.35      124.47     41.20 o 
   6   5 -23        2.33        3.22     31.66 o 
   7   5 -23      357.73      524.18     61.14 o 
   1   6 -23      107.22       75.42     40.54 o 
   2   6 -23      971.41     1031.20    146.93 o 
   3   6 -23        8.30        2.34     47.24 o 
   4   6 -23       97.87       35.04     32.04 o 
   5   6 -23       99.15       33.92     34.07 o 
   6   6 -23      307.04      281.62     49.46 o 
   0   7 -23     1533.16     1551.82    211.47 o 
   1   7 -23      189.53      319.06     62.26 o 
   2   7 -23       33.53       98.50     43.82 o 
   3   7 -23       65.01       81.17     42.87 o 
   4   7 -23        2.90       -4.06     37.16 o 
   5   7 -23        4.82       44.38     38.04 o 
   1   8 -23      439.83      304.33     66.61 o 
   2   8 -23        0.72        4.00     44.17 o 
   3   8 -23      132.84       86.85     50.47 o 
   0   0 -22     8867.59     8523.67    486.10 o 
   2   0 -22     4626.45     4366.37    205.72 o 
   4   0 -22     1137.80     1161.37     98.31 o 
   6   0 -22     2316.21     1786.64    214.26 o 
   8   0 -22      549.71      622.61    132.14 o 
   1   1 -22     1289.23     1366.75     64.08 o 
   2   1 -22      912.21      879.19     68.38 o 
   3   1 -22      477.21      590.32     50.69 o 
   4   1 -22      303.68      297.16     39.68 o 
   5   1 -22      684.71      724.49     79.39 o 
   6   1 -22     1768.05     1777.50    121.13 o 
   7   1 -22      251.65      248.82     49.39 o 
   8   1 -22        2.74       58.03     38.56 o 
   9   1 -22       93.23      103.22     45.55 o 
   0   2 -22      590.80      611.96     55.17 o 
   1   2 -22     1550.29     1438.48     71.74 o 
   2   2 -22       17.45      -14.74     18.31 o 
   3   2 -22       24.15       24.81     21.01 o 
   4   2 -22      107.61       90.58     28.86 o 
   5   2 -22     1434.32     1599.28     93.82 o 
   6   2 -22       37.86       42.74     28.29 o 
   7   2 -22      949.27      768.09     91.82 o 
   8   2 -22       15.94        7.57     34.07 o 
   9   2 -22      145.46      236.66     55.80 o 
   1   3 -22       97.88      121.48     29.04 o 
   2   3 -22      464.02      384.32     52.23 o 
   3   3 -22       34.83       17.62     22.17 o 
   4   3 -22     5088.12     5078.27    174.28 o 
   5   3 -22      208.74      208.54     62.67 o 
   6   3 -22     1374.83     1169.50     83.67 o 
   7   3 -22       37.71       66.30     33.20 o 
   8   3 -22      177.11      210.67     51.93 o 
   0   4 -22     2595.43     2573.48    152.16 o 
   1   4 -22       27.85       24.12     22.52 o 
   2   4 -22      363.20      347.75     44.22 o 
   3   4 -22      644.47      703.08     59.43 o 
   4   4 -22       47.18       14.58     25.61 o 
   5   4 -22      249.27      268.58     86.82 o 
   6   4 -22      198.36      209.81     39.10 o 
   7   4 -22      216.72      189.17     42.14 o 
   8   4 -22       27.13       30.33     37.44 o 
   1   5 -22     1197.45     1263.65    213.52 o 
   2   5 -22      437.77      473.72     62.07 o 
   3   5 -22      926.15     1090.45     78.43 o 
   4   5 -22       73.75       27.86     28.89 o 
   5   5 -22      204.08      211.24     40.42 o 
   6   5 -22       34.45       -4.10     29.64 o 
   7   5 -22      173.44      178.28     42.09 o 
   0   6 -22      340.83      508.66    151.24 o 
   1   6 -22       13.85       -0.87     32.95 o 
   2   6 -22     1119.97     1097.19     95.15 o 
   3   6 -22       24.31       30.32     30.40 o 
   4   6 -22       38.56       49.11     32.18 o 
   5   6 -22      146.69      134.60     57.64 o 
   6   6 -22      111.28      223.72     44.97 o 
   1   7 -22      176.41      139.40     47.38 o 
   2   7 -22      357.24      458.06     65.99 o 
   3   7 -22       27.73       72.87     67.14 o 
   4   7 -22      195.36      257.44     52.11 o 
   5   7 -22       19.85       44.35     35.27 o 
   0   8 -22       89.95      128.95     92.87 o 
   1   8 -22      180.86      202.36     56.62 o 
   2   8 -22        6.98       15.22     43.94 o 
   3   8 -22      312.66      392.16    124.58 o 
   2   0 -21     1058.59     1073.79     92.87 o 
   4   0 -21      909.24      910.48    219.23 o 
   6   0 -21       71.85      139.30     65.27 o 
   8   0 -21      133.25      158.41     80.00 o 
   0   1 -21      231.22      238.64     34.86 o 
   1   1 -21     1195.26     1201.25     59.10 o 
   2   1 -21     1243.89     1169.53     71.79 o 
   3   1 -21     1029.35     1001.68     75.90 o 
   4   1 -21      332.02      363.31     40.18 o 
   5   1 -21     1932.34     1816.63     95.50 o 
   6   1 -21     1265.08     1391.79    120.49 o 
   7   1 -21       34.29       74.43     35.80 o 
   8   1 -21        2.86       -8.46     33.64 o 
   9   1 -21      124.39      156.75     48.93 o 
   1   2 -21     1298.80     1290.49     68.79 o 
   2   2 -21      182.68      202.17     35.11 o 
   3   2 -21      610.07      596.03     82.34 o 
   4   2 -21     3336.47     3176.52    144.63 o 
   5   2 -21     1493.12     1461.18     86.65 o 
   6   2 -21       76.78      118.54     30.07 o 
   7   2 -21       74.01       51.82     35.64 o 
   8   2 -21       10.34       -5.07     33.18 o 
   9   2 -21       74.61      147.17     47.23 o 
   0   3 -21      188.91      170.82     32.38 o 
   1   3 -21      280.54      279.97     36.12 o 
   2   3 -21      541.75      460.65     45.54 o 
   3   3 -21       63.75      110.31     27.98 o 
   4   3 -21       96.20       75.22     26.26 o 
   5   3 -21      485.69      414.35     47.49 o 
   6   3 -21      640.04      609.21     58.15 o 
   7   3 -21        2.77       20.39     28.11 o 
   8   3 -21       11.16        6.76     35.38 o 
   1   4 -21      184.10      156.78     31.73 o 
   2   4 -21      299.00      307.65     69.93 o 
   3   4 -21     1159.00     1137.74    105.53 o 
   4   4 -21     4153.78     3807.42    143.73 o 
   5   4 -21      514.39      467.14     50.98 o 
   6   4 -21      311.95      212.26     58.25 o 
   7   4 -21        3.88       12.92     35.10 o 
   8   4 -21        8.69       58.28     35.43 o 
   0   5 -21        2.45      -21.92     33.12 o 
   1   5 -21      255.73      276.29     48.32 o 
   2   5 -21      961.26      839.67     65.09 o 
   3   5 -21     2916.44     2833.70    115.93 o 
   4   5 -21       17.90      -11.46     24.32 o 
   5   5 -21      707.48      776.77     69.12 o 
   6   5 -21       12.17       80.15     33.68 o 
   7   5 -21       25.49       45.92     36.34 o 
   1   6 -21      127.78      136.95     81.53 o 
   2   6 -21      104.31       92.48     38.82 o 
   3   6 -21       61.07       90.53     33.09 o 
   4   6 -21      514.12      630.78     60.61 o 
   5   6 -21       74.82       94.38     34.91 o 
   6   6 -21       90.54       77.80     35.48 o 
   7   6 -21       35.96       60.47     37.56 o 
   0   7 -21       51.21       26.17     45.23 o 
   1   7 -21        5.07      -13.99     36.19 o 
   2   7 -21      726.66      849.73     98.75 o 
   3   7 -21       80.67       70.59     40.40 o 
   4   7 -21       17.85       49.09     33.68 o 
   5   7 -21       26.55      -17.10     31.92 o 
   1   8 -21      127.91       64.60     48.04 o 
   2   8 -21       78.99      105.78     61.50 o 
   3   8 -21      815.92      884.54     94.36 o 
   4   8 -21       30.37       51.30     45.58 o 
   0   0 -20     2454.49     1950.62    154.69 o 
   2   0 -20     1145.80     1025.93    110.58 o 
   4   0 -20     2051.08     2041.82    360.59 o 
   6   0 -20      115.81       54.79     56.38 o 
   8   0 -20     1441.63     1102.87    161.86 o 
   1   1 -20     2641.40     2485.76     73.44 o 
   2   1 -20     2368.47     2403.13     80.70 o 
   3   1 -20      785.87      799.19     49.46 o 
   4   1 -20       21.74        5.95     20.02 o 
   5   1 -20     1888.37     1856.68     97.47 o 
   6   1 -20     1696.93     1733.49    115.50 o 
   7   1 -20      157.43      163.37     43.26 o 
   8   1 -20        9.51       40.29     34.88 o 
   9   1 -20      260.13      360.32     95.69 o 
   0   2 -20      251.54      243.76     34.26 o 
   1   2 -20     5448.17     5637.54    150.89 o 
   2   2 -20      649.19      678.72     48.96 o 
   3   2 -20      554.80      548.92     83.72 o 
   4   2 -20      729.35      739.82     57.63 o 
   5   2 -20      956.41      910.36     73.82 o 
   6   2 -20      546.49      510.01     64.59 o 
   7   2 -20      420.87      353.52     55.82 o 
   8   2 -20      133.01      197.49     47.63 o 
   9   2 -20       13.37       85.07     43.55 o 
   1   3 -20      778.89      849.80     74.43 o 
   2   3 -20     2003.60     1946.05     90.82 o 
   3   3 -20       40.78       30.67     21.34 o 
   4   3 -20     1460.02     1454.18     86.88 o 
   5   3 -20      426.55      461.55     48.44 o 
   6   3 -20     1020.56     1085.41     77.98 o 
   7   3 -20      106.86       53.74     29.42 o 
   8   3 -20       87.31       96.96     38.42 o 
   9   3 -20        0.19        8.42     42.10 o 
   0   4 -20     3019.25     3048.28    160.82 o 
   1   4 -20      459.83      404.49     37.41 o 
   2   4 -20     2211.02     2086.57    107.30 o 
   3   4 -20      583.18      583.18     73.79 o 
   4   4 -20     1878.86     1553.15     90.44 o 
   5   4 -20      485.00      530.21     52.91 o 
   6   4 -20      379.23      360.58     47.89 o 
   7   4 -20      330.58      293.45     45.97 o 
   8   4 -20      203.06      251.37     65.93 o 
   1   5 -20      898.50     1038.84    120.25 o 
   2   5 -20      122.25      112.85     40.06 o 
   3   5 -20     1612.91     1486.16    162.36 o 
   4   5 -20       22.37       43.13     27.04 o 
   5   5 -20      535.10      564.46     68.82 o 
   6   5 -20       17.91      -11.36     27.10 o 
   7   5 -20      242.81      334.96     73.05 o 
   8   5 -20        3.95       44.49     35.31 o 
   0   6 -20      506.04      442.24     75.29 o 
   1   6 -20      535.29      550.37     75.50 o 
   2   6 -20       36.65       41.19     31.77 o 
   3   6 -20       35.71       42.95     28.76 o 
   4   6 -20       30.73       42.55     29.40 o 
   5   6 -20       60.31       36.75     31.48 o 
   6   6 -20       22.96       32.36     32.44 o 
   7   6 -20      148.40      130.87     39.68 o 
   1   7 -20      180.32      116.20     45.27 o 
   2   7 -20      297.84      380.56     61.85 o 
   3   7 -20       40.49       19.18     37.20 o 
   4   7 -20      275.16      324.81     58.25 o 
   5   7 -20       19.45       73.68     35.49 o 
   6   7 -20      246.56      173.53     51.09 o 
   0   8 -20       41.85       50.83     58.57 o 
   1   8 -20      261.34      280.85     59.25 o 
   2   8 -20        2.67        9.39     41.38 o 
   3   8 -20      345.69      416.07    148.41 o 
   4   8 -20       50.49       75.94     46.13 o 
   1   9 -20       79.33       98.15     52.94 o 
   2   9 -20      202.89      250.90     61.80 o 
   2   0 -19     6481.76     6285.00    273.08 o 
   4   0 -19       85.71       54.24     29.90 o 
   6   0 -19     3897.14     3527.12    274.89 o 
   8   0 -19     1056.27      976.31    150.05 o 
   0   1 -19     6714.73     6160.02    216.57 o 
   1   1 -19     2165.79     2019.45     68.36 o 
   2   1 -19      306.12      289.19     31.70 o 
   3   1 -19      597.33      600.13     47.12 o 
   4   1 -19       19.62      -10.05     20.60 o 
   5   1 -19      781.45      676.76     57.97 o 
   6   1 -19      502.22      438.63     56.81 o 
   7   1 -19     1077.67     1147.69     96.65 o 
   8   1 -19      259.76      180.94     60.44 o 
   9   1 -19      323.46      458.39     67.64 o 
   1   2 -19     6362.78     6362.29    166.57 o 
   2   2 -19      879.78      833.53     58.92 o 
   3   2 -19      637.58      597.42     51.08 o 
   4   2 -19       22.29        1.85     19.98 o 
   5   2 -19      381.02      364.99     42.10 o 
   6   2 -19       21.83       31.52     22.99 o 
   7   2 -19      832.82      830.02    109.23 o 
   8   2 -19       64.73       24.19     35.16 o 
   9   2 -19      496.04      630.55     75.84 o 
   0   3 -19     8107.97     8110.38    266.44 o 
   1   3 -19      366.46      403.58     30.98 o 
   2   3 -19     2135.44     2323.49    104.77 o 
   3   3 -19      100.55      101.51     25.72 o 
   4   3 -19       67.67       43.25     22.84 o 
   5   3 -19       24.66       24.65     27.14 o 
   6   3 -19       52.86       34.48     29.36 o 
   7   3 -19      118.92      119.54     32.90 o 
   8   3 -19     1583.16     1698.05    122.40 o 
   9   3 -19       58.84       54.04     44.72 o 
   1   4 -19      553.10      514.97     41.57 o 
   2   4 -19      218.05      252.25     34.10 o 
   3   4 -19      200.82      204.96     32.09 o 
   4   4 -19      146.91      132.22     30.32 o 
   5   4 -19      441.17      400.78     45.94 o 
   6   4 -19      335.52      303.68     42.59 o 
   7   4 -19      351.13      375.71     49.82 o 
   8   4 -19       68.19       39.07     33.41 o 
   9   4 -19      147.12      169.96     49.30 o 
   0   5 -19        9.35      -27.22     37.94 o 
   1   5 -19     1195.07     1318.21     66.62 o 
   2   5 -19      952.11      969.90    114.97 o 
   3   5 -19      184.35      204.15     36.73 o 
   4   5 -19      147.65      116.68     32.09 o 
   5   5 -19      208.62      207.87     39.77 o 
   6   5 -19       39.42       20.88     28.36 o 
   7   5 -19      941.69     1086.97     82.01 o 
   8   5 -19        3.90       27.27     32.15 o 
   1   6 -19      323.31      283.52     54.61 o 
   2   6 -19     1857.66     1955.26    120.80 o 
   3   6 -19      153.85      167.69     42.19 o 
   4   6 -19       23.88       34.73     40.17 o 
   5   6 -19       26.03        6.26     28.04 o 
   6   6 -19     1161.91     1181.36     84.95 o 
   7   6 -19      225.37      237.46     53.15 o 
   0   7 -19     2894.02     3095.32    187.48 o 
   1   7 -19      771.13      824.71     68.79 o 
   2   7 -19       32.98       85.27     40.65 o 
   3   7 -19       49.78       -6.57     34.26 o 
   4   7 -19        2.25       14.61     29.54 o 
   5   7 -19      153.38       82.41     36.10 o 
   6   7 -19      113.25      101.45     45.34 o 
   1   8 -19      851.99      852.63     89.49 o 
   2   8 -19        5.69       84.05     42.74 o 
   3   8 -19       14.97       92.25     46.10 o 
   4   8 -19       15.90       59.61     43.90 o 
   5   8 -19      144.67      120.50     69.97 o 
   0   9 -19      410.85      367.72    150.25 o 
   1   9 -19      191.41      298.14     63.55 o 
   2   9 -19        8.98       11.07     46.59 o 
   2   0 -18     4864.55     4558.44    373.93 o 
   4   0 -18     1183.40     1345.79    105.80 o 
   6   0 -18     4383.67     4418.12    304.47 o 
   8   0 -18      326.89      281.52     88.49 o 
  10   0 -18     1182.40     1134.70    130.51 o 
   1   1 -18      533.26      481.54     30.53 o 
   2   1 -18      955.06     1038.12     51.42 o 
   3   1 -18     2844.84     2890.39    120.05 o 
   4   1 -18      279.33      267.23     38.39 o 
   5   1 -18      317.95      302.65     41.83 o 
   6   1 -18     3120.93     2885.07    130.45 o 
   7   1 -18      509.77      596.41     67.39 o 
   8   1 -18      165.27      126.75     39.46 o 
   9   1 -18      313.56      439.57     63.94 o 
  10   1 -18      478.55      391.73     70.60 o 
   0   2 -18     1972.05     2084.30     94.14 o 
   1   2 -18     2820.72     2821.80     78.85 o 
   2   2 -18      123.32      118.21     21.92 o 
   3   2 -18     2730.34     2531.66    139.77 o 
   4   2 -18      143.92      178.08     29.96 o 
   5   2 -18      946.78      967.77     66.15 o 
   6   2 -18      550.99      531.08     59.19 o 
   7   2 -18      710.41      763.37     63.68 o 
   8   2 -18      211.95      193.79     43.61 o 
   9   2 -18      690.37      644.06     75.36 o 
   1   3 -18       37.42       32.75     15.69 o 
   2   3 -18      124.87       79.49     35.46 o 
   3   3 -18       56.34       34.13     30.64 o 
   4   3 -18     5611.47     5630.01    203.19 o 
   5   3 -18      380.01      340.45     49.63 o 
   6   3 -18        5.24       16.73     23.90 o 
   7   3 -18      140.33      128.51     32.01 o 
   8   3 -18      185.29      198.03     39.90 o 
   9   3 -18       33.85      128.62     46.65 o 
   0   4 -18     2051.05     2057.11     97.32 o 
   1   4 -18      260.29      287.01     31.93 o 
   2   4 -18      457.90      419.86     57.64 o 
   3   4 -18      315.79      285.64     36.81 o 
   4   4 -18      956.60      964.79     68.77 o 
   5   4 -18      845.51      844.31     65.80 o 
   6   4 -18       19.68       -1.07     24.26 o 
   7   4 -18       89.46      172.64     46.69 o 
   8   4 -18      183.58      133.27     36.94 o 
   9   4 -18       49.30       92.19     37.28 o 
   1   5 -18      421.44      453.27     40.22 o 
   2   5 -18     3459.59     3120.86    119.46 o 
   3   5 -18     2972.60     2738.08    125.88 o 
   4   5 -18       28.02       87.72     28.49 o 
   5   5 -18      163.88      173.09     33.73 o 
   6   5 -18       14.61      -13.46     25.26 o 
   7   5 -18      174.40      266.51     44.63 o 
   8   5 -18        0.26      -11.06     30.69 o 
   0   6 -18      301.02      501.43     72.44 o 
   1   6 -18       68.71       34.15     26.52 o 
   2   6 -18     1722.62     1658.22    112.16 o 
   3   6 -18      207.90      185.14     34.79 o 
   4   6 -18       45.64       32.21     26.06 o 
   6   6 -18      413.56      503.27     65.99 o 
   7   6 -18      141.45       65.03     34.85 o 
   1   7 -18      458.53      489.77     72.22 o 
   2   7 -18      833.71      879.85     84.94 o 
   3   7 -18      224.20      275.40     43.02 o 
   4   7 -18      534.98      608.21     77.84 o 
   5   7 -18      260.03      258.13     43.83 o 
   6   7 -18      324.23      288.05     47.61 o 
   0   8 -18       80.16       99.62     53.92 o 
   1   8 -18      688.11      759.95     71.94 o 
   2   8 -18        7.84       54.64     43.20 o 
   3   8 -18      131.37      176.91     50.77 o 
   4   8 -18      148.78      105.41     48.64 o 
   5   8 -18      351.33      419.92     55.57 o 
   1   9 -18      107.25      170.95     48.14 o 
   2   9 -18       60.29       69.47     50.86 o 
   3   9 -18       69.47       34.85     45.15 o 
   2   0 -17      126.85      136.54     34.79 o 
   4   0 -17     8239.46     7646.41    314.43 o 
   6   0 -17      132.52      183.75     65.14 o 
   8   0 -17      243.61      329.68     93.53 o 
  10   0 -17      151.25       91.64     55.30 o 
   0   1 -17      295.15      300.93     33.89 o 
   1   1 -17      623.48      589.22     33.06 o 
   2   1 -17     5364.08     5436.29    144.35 o 
   3   1 -17     3158.01     2999.95    141.55 o 
   4   1 -17      121.52       98.49     23.07 o 
   5   1 -17     2287.99     2096.01    105.82 o 
   6   1 -17       81.05      109.10     29.04 o 
   7   1 -17       65.74       92.69     47.86 o 
   8   1 -17      292.80      259.23     49.69 o 
   9   1 -17      299.11      271.77     75.19 o 
  10   1 -17      117.40      171.66     50.73 o 
   1   2 -17     1468.25     1464.95     68.10 o 
   2   2 -17        5.27       -0.64     11.99 o 
   3   2 -17     5138.80     4949.87    168.78 o 
   4   2 -17     2189.76     2129.49    252.66 o 
   5   2 -17      869.49      921.11     63.43 o 
   6   2 -17      286.01      216.94     35.11 o 
   7   2 -17       78.02      111.06     35.64 o 
   8   2 -17        7.93        0.97     31.08 o 
   9   2 -17      223.13      256.26     49.91 o 
  10   2 -17       96.52      166.79     51.48 o 
   0   3 -17     3736.72     3704.22    141.95 o 
   1   3 -17      260.32      282.94     26.26 o 
   2   3 -17     5942.65     5450.75    151.55 o 
   3   3 -17      117.94      126.22     30.85 o 
   4   3 -17     1686.69     1765.63     87.86 o 
   5   3 -17      684.55      789.57     59.76 o 
   6   3 -17      977.18     1021.22     71.28 o 
   7   3 -17       75.93       38.18     24.32 o 
   8   3 -17       37.96       30.05     27.82 o 
   9   3 -17       26.19       14.67     37.57 o 
   1   4 -17      223.55      243.04     43.30 o 
   2   4 -17     2064.35     2075.22     78.56 o 
   3   4 -17     2018.88     1828.51     88.23 o 
   4   4 -17     4586.48     4414.83    178.31 o 
   5   4 -17      324.34      292.48     39.22 o 
   6   4 -17       41.13       42.30     25.65 o 
   7   4 -17      126.38      127.73     33.21 o 
   8   4 -17       21.79       58.00     31.50 o 
   9   4 -17       47.86       33.08     34.10 o 
   0   5 -17       13.82       15.66     33.39 o 
   1   5 -17      784.57      814.41     51.84 o 
   2   5 -17        3.69       29.34     20.56 o 
   3   5 -17     2871.35     2897.83    176.57 o 
   4   5 -17        9.78        1.02     22.03 o 
   5   5 -17     1296.66     1385.25     85.15 o 
   6   5 -17       31.70       55.51     33.55 o 
   7   5 -17      179.43      150.35     35.56 o 
   8   5 -17       12.67       16.42     30.45 o 
   1   6 -17      157.06      168.23     35.36 o 
   2   6 -17      195.20      273.48     39.71 o 
   3   6 -17      597.33      494.82     50.34 o 
   4   6 -17     2308.76     2378.33    109.76 o 
   5   6 -17       52.53       53.94     30.37 o 
   6   6 -17       25.97       11.43     28.95 o 
   7   6 -17        5.47      -30.31     52.47 o 
   8   6 -17       81.14      150.54     48.47 o 
   0   7 -17       44.44       36.66     67.73 o 
   1   7 -17       70.68       64.58     33.92 o 
   2   7 -17     1573.34     1551.97    109.49 o 
   3   7 -17      128.09      163.83     37.45 o 
   4   7 -17        5.37       54.72     29.43 o 
   5   7 -17      418.10      342.45     47.92 o 
   6   7 -17      186.16      216.22     41.90 o 
   7   7 -17        9.28        9.54     41.92 o 
   1   8 -17      305.61      307.48     48.72 o 
   2   8 -17        3.31       -0.69     46.12 o 
   3   8 -17      681.61      656.17     77.95 o 
   4   8 -17       78.68       90.71     44.01 o 
   5   8 -17      291.35      410.85     66.82 o 
   0   9 -17        7.87       33.24     51.47 o 
   1   9 -17       28.68      127.59     44.36 o 
   2   9 -17      262.59      218.92     58.01 o 
   3   9 -17      126.85      156.17     54.16 o 
   4   9 -17       53.26      145.31     66.22 o 
   2   0 -16     1748.35     1532.14    148.06 o 
   4   0 -16     1473.90     1587.80    138.17 o 
   6   0 -16       40.64       27.33     48.95 o 
   8   0 -16     2253.37     2277.25    229.91 o 
  10   0 -16       28.67      133.91     57.14 o 
   1   1 -16     2456.55     2206.79     85.70 o 
   2   1 -16     2239.89     2157.78     73.80 o 
   3   1 -16     1697.77     1559.31     93.50 o 
   4   1 -16      740.64      673.87     46.52 o 
   5   1 -16     1719.00     1650.74     93.13 o 
   6   1 -16       66.27       45.93     29.11 o 
   7   1 -16     1415.56     1503.22    105.20 o 
   8   1 -16      239.89      141.90     39.81 o 
   9   1 -16      561.40      593.47     96.05 o 
  10   1 -16       22.64       79.10     42.36 o 
   0   2 -16     9584.33     9988.01    321.62 o 
   1   2 -16     3117.16     2911.27     97.37 o 
   2   2 -16      405.57      400.26     26.44 o 
   3   2 -16     2049.54     2043.40     79.65 o 
   4   2 -16       30.89       38.76     20.59 o 
   5   2 -16      706.68      674.62     53.75 o 
   6   2 -16     1150.51      964.77     67.63 o 
   7   2 -16      671.96      586.94     53.89 o 
   8   2 -16      645.79      725.98    110.26 o 
   9   2 -16      194.64      198.86     49.03 o 
  10   2 -16       43.06       20.94     42.43 o 
   1   3 -16       74.50      107.39     17.63 o 
   2   3 -16     5324.12     5086.19    142.21 o 
   3   3 -16      213.36      269.90     69.07 o 
   4   3 -16      872.81      927.88     61.77 o 
   5   3 -16      376.06      382.57     42.13 o 
   6   3 -16      461.79      394.12     42.92 o 
   7   3 -16      296.48      328.80     41.62 o 
   8   3 -16      260.10      262.91     43.17 o 
   9   3 -16      159.52      151.09     44.61 o 
  10   3 -16      103.45      183.59     53.40 o 
   0   4 -16     4148.24     4074.72    150.80 o 
   1   4 -16     2293.74     2195.82     78.13 o 
   2   4 -16     1899.23     1774.45     70.03 o 
   3   4 -16     1181.38     1234.99     69.58 o 
   4   4 -16     1639.29     1680.02     86.67 o 
   5   4 -16       90.58      124.44     28.18 o 
   6   4 -16     1111.93     1075.16     73.71 o 
   7   4 -16      972.86     1004.13     73.14 o 
   8   4 -16     2355.15     2179.04    202.07 o 
   9   4 -16      163.39      127.99     39.52 o 
   1   5 -16     2214.59     2413.68    128.82 o 
   2   5 -16      692.88      657.70     46.20 o 
   3   5 -16      779.65      910.45     70.64 o 
   4   5 -16      159.38      185.89     32.98 o 
   5   5 -16     2042.03     1837.32     99.35 o 
   6   5 -16      660.04      657.28     61.68 o 
   7   5 -16      946.30      731.55     64.93 o 
   8   5 -16      248.57      175.56     63.33 o 
   9   5 -16      292.33      334.48     59.86 o 
   0   6 -16      474.72      528.51     98.44 o 
   1   6 -16      511.09      475.69     50.40 o 
   2   6 -16       39.69       78.18     25.33 o 
   3   6 -16      144.20      120.14     30.52 o 
   4   6 -16       47.22       37.24     25.80 o 
   5   6 -16       36.76       23.36     27.00 o 
   6   6 -16       60.51       62.39     33.78 o 
   7   6 -16      214.64      229.75     41.82 o 
   8   6 -16      275.93      356.10     61.11 o 
   1   7 -16      210.09      247.75     41.41 o 
   2   7 -16     1083.19     1166.32     79.64 o 
   3   7 -16       66.25       93.79     31.24 o 
   4   7 -16      476.88      480.77     56.46 o 
   5   7 -16       13.65       48.67     30.64 o 
   6   7 -16      178.21      161.60     45.22 o 
   7   7 -16       18.01       19.77     54.35 o 
   0   8 -16      192.22      236.03     65.15 o 
   1   8 -16     1117.99     1067.86     82.55 o 
   2   8 -16       12.46      -12.86     29.99 o 
   3   8 -16      526.63      477.95     66.92 o 
   4   8 -16       26.69       12.50     32.70 o 
   5   8 -16      222.73      186.42     48.73 o 
   6   8 -16       58.80       23.11     40.74 o 
   1   9 -16       38.98       38.59     39.70 o 
   2   9 -16      131.25      148.32     51.44 o 
   3   9 -16       32.70      -26.84     43.15 o 
   4   9 -16       90.38       45.96     61.62 o 
   2   0 -15     7456.26     6704.53    276.92 o 
   4   0 -15      182.32      129.77     44.58 o 
   8   0 -15      219.61      228.99     79.07 o 
  10   0 -15      347.30      408.21     79.47 o 
   0   1 -15     1149.58      994.49    109.26 o 
   1   1 -15     2164.74     1750.35     52.69 o 
   2   1 -15     1562.35     1724.73     57.14 o 
   3   1 -15      332.56      292.60     29.91 o 
   4   1 -15      682.68      753.99     59.46 o 
   5   1 -15      378.18      453.95     48.39 o 
   6   1 -15      171.90      186.03     32.09 o 
   7   1 -15     3268.28     3067.44    135.79 o 
   8   1 -15      227.54      221.70     53.16 o 
   9   1 -15      341.87      429.69     62.31 o 
  10   1 -15      139.47      121.93     45.37 o 
   1   2 -15     2713.51     2289.36     68.13 o 
   2   2 -15      740.82      989.83     39.92 o 
   3   2 -15     1402.04     1421.63     57.82 o 
   4   2 -15       27.92       20.19     18.81 o 
   5   2 -15      205.23      257.95     34.12 o 
   6   2 -15      271.84      248.01     45.48 o 
   7   2 -15      811.08      881.18     65.24 o 
   8   2 -15       30.80        7.21     24.79 o 
   9   2 -15     1199.63     1459.68    109.22 o 
  10   2 -15       66.52       62.87     74.11 o 
   0   3 -15    27302.94    28299.68    850.40 o 
   1   3 -15      266.86      298.98     24.21 o 
   2   3 -15      393.42      466.07     28.70 o 
   3   3 -15       14.82        3.10     16.88 o 
   4   3 -15       49.21       92.90     25.27 o 
   5   3 -15        8.92        6.33     19.43 o 
   6   3 -15      217.55      213.11     33.18 o 
   7   3 -15      376.38      401.19     44.82 o 
   8   3 -15     3899.41     3576.94    141.45 o 
   9   3 -15      220.97      226.98     44.18 o 
  10   3 -15       28.73       80.94     46.58 o 
   1   4 -15     3477.87     3718.63     96.97 o 
   2   4 -15     1353.19     1208.02     57.37 o 
   3   4 -15       52.66       38.29     22.61 o 
   4   4 -15       39.26       30.25     20.85 o 
   5   4 -15      596.73      486.15     46.98 o 
   6   4 -15     1247.31     1305.66    122.07 o 
   7   4 -15      895.51      832.40     65.77 o 
   8   4 -15      159.64      165.77     40.29 o 
   9   4 -15      128.46      167.44     40.71 o 
   0   5 -15      115.63       99.61     28.37 o 
   1   5 -15     1455.44     1398.88     63.85 o 
   2   5 -15     1086.84     1159.99     60.69 o 
   3   5 -15      698.14      682.23     55.18 o 
   4   5 -15       80.63       82.89     26.39 o 
   5   5 -15      980.12      957.63     68.94 o 
   6   5 -15       15.93       27.66     26.17 o 
   7   5 -15     1683.67     1485.68     94.50 o 
   8   5 -15      176.11      147.31     37.57 o 
   9   5 -15      150.58      133.68     47.19 o 
   1   6 -15      460.98      536.39     43.63 o 
   2   6 -15     1068.47     1097.38     62.98 o 
   3   6 -15      604.60      613.08     53.62 o 
   4   6 -15      543.29      540.63     52.34 o 
   5   6 -15       26.04        9.37     25.26 o 
   6   6 -15     2396.29     2469.83    121.35 o 
   7   6 -15      106.25       93.90     39.91 o 
   8   6 -15       12.19       11.23     37.67 o 
   0   7 -15     1172.24     1164.43    114.51 o 
   1   7 -15      996.76      941.29     72.86 o 
   2   7 -15      423.47      524.10     54.44 o 
   3   7 -15       86.60      158.81     48.30 o 
   4   7 -15       44.96       37.48     28.02 o 
   5   7 -15      126.92      157.41     36.65 o 
   6   7 -15      112.38      103.48     39.67 o 
   7   7 -15      155.42       87.46     43.04 o 
   1   8 -15     2610.81     2434.77    132.13 o 
   2   8 -15       68.77       25.63     31.80 o 
   3   8 -15       28.12      -35.89     35.89 o 
   4   8 -15       55.30       23.52     32.11 o 
   5   8 -15      179.71      100.92     42.55 o 
   6   8 -15       45.83       35.99     43.35 o 
   0   9 -15     1648.91     1981.78    165.01 o 
   1   9 -15      140.87      259.99     50.06 o 
   2   9 -15       12.95       36.00     36.66 o 
   3   9 -15       53.10       24.02     45.07 o 
   4   9 -15      100.70      120.00     63.77 o 
   1  10 -15       70.95       48.27     44.79 o 
   0   0 -14     4453.89     3667.22    233.76 o 
   2   0 -14     4363.52     3397.39    156.61 o 
   4   0 -14     3278.61     3422.66    156.49 o 
   6   0 -14     5190.73     4758.73    296.98 o 
   8   0 -14      132.57      247.56     79.20 o 
  10   0 -14      425.38      582.71    136.38 o 
   1   1 -14      832.89      734.77     32.88 o 
   2   1 -14     5077.37     5625.54    144.59 o 
   3   1 -14     4329.30     4105.35    127.16 o 
   4   1 -14     8212.06     8407.92    230.06 o 
   5   1 -14     1260.71     1410.51     95.26 o 
   6   1 -14       56.05       56.37     22.66 o 
   7   1 -14     1099.75     1160.26     73.84 o 
   8   1 -14      158.35      139.76     45.29 o 
   9   1 -14      367.40      390.03     57.21 o 
  10   1 -14      174.82      203.62     49.99 o 
   0   2 -14     3581.11     4244.05    148.81 o 
   1   2 -14     2545.81     2552.56     70.08 o 
   2   2 -14      592.70      537.69     33.52 o 
   3   2 -14     9228.04     9623.98    217.45 o 
   4   2 -14      221.89      221.66     30.21 o 
   5   2 -14     1048.58      901.38     67.73 o 
   6   2 -14      251.35      212.00     32.70 o 
   7   2 -14      656.54      660.66     55.20 o 
   8   2 -14      413.33      464.17     49.61 o 
   9   2 -14      827.36      965.99     89.17 o 
  10   2 -14       64.69       85.00     44.92 o 
   2   3 -14       90.97       89.70     17.87 o 
   3   3 -14     1465.33     1579.06     64.78 o 
   4   3 -14     2595.52     2231.47    101.94 o 
   5   3 -14       36.47       37.18     20.26 o 
   6   3 -14      144.03      159.69     30.25 o 
   7   3 -14      124.43      129.67     29.07 o 
   8   3 -14       68.66       65.14     30.49 o 
   9   3 -14      190.21      163.62     38.23 o 
  10   3 -14      114.14      214.86     66.40 o 
   0   4 -14     1321.61     1215.52     69.23 o 
   1   4 -14      878.55      959.46     41.65 o 
   2   4 -14     1731.49     1555.27     78.26 o 
   3   4 -14      836.54      772.69     47.29 o 
   4   4 -14      600.78      639.07     70.81 o 
   5   4 -14      850.90      843.54     84.82 o 
   6   4 -14       61.84       56.37     23.77 o 
   7   4 -14      106.38      182.58     49.77 o 
   8   4 -14      800.56      662.43     61.55 o 
   9   4 -14       31.11      116.59     41.47 o 
  10   4 -14      126.82       96.73     45.54 o 
   1   5 -14      447.64      476.51     50.76 o 
   2   5 -14      150.04      164.73     26.31 o 
   3   5 -14     2058.31     1953.27     80.18 o 
   4   5 -14      303.90      312.60     41.23 o 
   5   5 -14     1068.20      882.57     65.40 o 
   6   5 -14      927.42      833.31     65.09 o 
   7   5 -14      482.47      402.30     53.64 o 
   8   5 -14        7.36       22.51     33.39 o 
   9   5 -14      171.35      281.88     90.05 o 
   0   6 -14       42.39      103.97     39.64 o 
   1   6 -14       70.48      127.06     25.76 o 
   2   6 -14     1096.66     1052.63     60.55 o 
   3   6 -14     1433.89     1491.76     72.92 o 
   4   6 -14      454.09      434.82     89.08 o 
   5   6 -14       95.88      140.38     33.59 o 
   6   6 -14     1678.49     1683.25    104.49 o 
   7   6 -14       14.28       63.81     45.78 o 
   8   6 -14      118.78      143.36     58.40 o 
   1   7 -14      422.16      457.36     51.47 o 
   2   7 -14     1568.25     1518.03     76.75 o 
   3   7 -14      105.54      115.27     30.67 o 
   4   7 -14     2119.23     1906.25    102.35 o 
   5   7 -14      830.85      697.74     62.76 o 
   6   7 -14      101.95       66.86     47.37 o 
   7   7 -14       23.96       -9.41     33.78 o 
   0   8 -14      309.53      363.99     71.65 o 
   1   8 -14     1644.06     1596.75     98.24 o 
   2   8 -14        9.54      -17.36     29.60 o 
   3   8 -14      341.15      311.38     55.70 o 
   4   8 -14       19.18        5.77     29.52 o 
   5   8 -14      253.67      402.01     63.22 o 
   6   8 -14        6.50      -27.72     35.77 o 
   1   9 -14       90.10      104.68     41.46 o 
   2   9 -14       53.10       87.07     38.80 o 
   3   9 -14      242.32      243.35     57.37 o 
   4   9 -14      133.66      220.29     68.39 o 
   5   9 -14      216.51      303.38    114.89 o 
   0  10 -14      283.42      369.30     85.60 o 
   1  10 -14        8.28      -17.30     41.08 o 
   2  10 -14      283.63      319.69     65.99 o 
   2   0 -13     7090.81     8384.10    317.24 o 
   4   0 -13    25042.22    26075.91    934.26 o 
   6   0 -13       49.95       13.57     55.59 o 
   8   0 -13       93.21      110.91     64.74 o 
  10   0 -13      248.69      164.14     57.16 o 
   1   1 -13     1605.60     1389.46     57.95 o 
   2   1 -13    17707.29    19986.05    458.74 o 
   3   1 -13     4331.19     4119.22    125.26 o 
   4   1 -13     2344.73     2630.10     87.70 o 
   5   1 -13     2437.82     2343.79     83.32 o 
   6   1 -13       38.10       44.97     20.99 o 
   7   1 -13       63.84       50.58     23.48 o 
   8   1 -13       21.80       66.24     30.70 o 
   9   1 -13      458.69      425.58     58.88 o 
  10   1 -13      642.33      668.97     84.01 o 
   1   2 -13     2210.07     2177.58     60.53 o 
   2   2 -13        9.99       25.47     10.62 o 
   3   2 -13    14677.59    15493.11    334.26 o 
   5   2 -13     1726.54     1561.76    141.50 o 
   6   2 -13      276.03      330.10     38.45 o 
   7   2 -13       11.80        5.85     20.61 o 
   8   2 -13      403.90      321.34     40.83 o 
   9   2 -13      370.49      366.10     62.59 o 
  10   2 -13       19.18       43.80     40.23 o 
   0   3 -13      802.02      771.80     77.66 o 
   1   3 -13      128.08      152.20     17.55 o 
   2   3 -13    10741.51    11087.41    243.58 o 
   3   3 -13     2081.16     2159.65    112.34 o 
   4   3 -13      111.92      127.59     40.67 o 
   5   3 -13      303.35      351.46     37.46 o 
   6   3 -13      455.14      381.78     41.05 o 
   7   3 -13       38.26       48.83     24.44 o 
   8   3 -13     1671.88     1589.61    103.94 o 
   9   3 -13      156.60      137.30     35.60 o 
  10   3 -13      930.29     1366.26    207.23 o 
   1   4 -13     1498.07     1529.21     52.54 o 
   2   4 -13      167.19      190.09     24.47 o 
   3   4 -13     1283.57     1219.31     58.09 o 
   4   4 -13     2466.64     2150.13     91.33 o 
   5   4 -13      172.79      213.99     31.48 o 
   6   4 -13      563.95      599.49     51.96 o 
   7   4 -13      371.20      340.99     42.47 o 
   8   4 -13      478.96      558.42     55.92 o 
   9   4 -13      185.87      183.35     48.08 o 
  10   4 -13       18.37       53.35     39.98 o 
   0   5 -13       90.52      106.35     44.01 o 
   1   5 -13      974.55     1003.27     54.35 o 
   2   5 -13      194.99      220.11     27.84 o 
   3   5 -13     1389.60     1348.98    109.77 o 
   4   5 -13       95.96      129.51     26.89 o 
   5   5 -13     1777.59     1617.95     87.11 o 
   6   5 -13      314.28      254.54     37.55 o 
   7   5 -13      273.35      297.41     42.84 o 
   8   5 -13      226.51      161.74     42.87 o 
   9   5 -13      237.25      253.31     52.32 o 
   1   6 -13      607.10      628.48     45.62 o 
   2   6 -13      302.26      278.85     32.59 o 
   3   6 -13     2122.71     1756.48     79.88 o 
   4   6 -13     4114.39     3683.24    143.21 o 
   5   6 -13      204.06      144.54     32.89 o 
   6   6 -13      205.95      244.10     64.17 o 
   7   6 -13      103.07       89.50     51.24 o 
   8   6 -13      104.35       43.80     58.66 o 
   0   7 -13      135.11      164.50     51.34 o 
   1   7 -13       86.52      113.26     33.06 o 
   2   7 -13     2149.85     1890.78     86.61 o 
   3   7 -13      187.87      215.45     33.08 o 
   4   7 -13      144.84      120.61     31.96 o 
   5   7 -13     1785.69     1669.94    106.08 o 
   6   7 -13      116.83      128.29     39.76 o 
   7   7 -13       74.24       29.88     36.71 o 
   8   7 -13        0.68       34.32     42.82 o 
   1   8 -13       84.62      127.27     42.84 o 
   2   8 -13        9.69       22.61     31.13 o 
   3   8 -13      555.24      693.70     55.05 o 
   4   8 -13      157.86      118.29     47.26 o 
   5   8 -13      259.09      219.57     50.80 o 
   6   8 -13       18.03       -5.54     34.10 o 
   7   8 -13       72.07       63.95     44.25 o 
   0   9 -13      525.19      580.47     92.51 o 
   1   9 -13       38.70      101.40     40.09 o 
   2   9 -13      163.03      276.40     49.70 o 
   3   9 -13      393.31      561.26     93.97 o 
   4   9 -13       37.64      -49.29     49.29 o 
   5   9 -13      433.58      306.15    104.74 o 
   1  10 -13       70.09       62.89     43.71 o 
   2  10 -13       63.90       32.51     49.25 o 
   2   0 -12      326.32      303.49     37.42 o 
   4   0 -12      206.76      192.54     35.02 o 
   6   0 -12      108.53      119.58     31.84 o 
   8   0 -12     3575.44     3403.60    256.45 o 
  10   0 -12      184.65      255.61     64.08 o 
   1   1 -12     3370.90     2868.10     74.21 o 
   2   1 -12     7858.80     7841.27    191.88 o 
   3   1 -12     3003.50     3103.29     99.42 o 
   4   1 -12     2497.22     2617.61     88.17 o 
   5   1 -12     1050.27     1028.00     53.86 o 
   6   1 -12      133.45      188.63     28.96 o 
   7   1 -12     1123.35     1189.44     71.73 o 
   8   1 -12       18.65       63.71     30.53 o 
   9   1 -12     1080.42     1094.56    137.80 o 
  10   1 -12       71.95      150.20     43.68 o 
  11   1 -12       35.67       29.21     44.55 o 
   0   2 -12    10010.14    11515.10    352.74 o 
   1   2 -12     4220.29     3659.91     91.87 o 
   2   2 -12      258.62      238.12     18.27 o 
   3   2 -12     5418.28     5516.23    129.96 o 
   4   2 -12      218.08      221.46     28.76 o 
   5   2 -12     1741.39     1608.43     75.21 o 
   6   2 -12     1253.34     1284.29     87.32 o 
   7   2 -12      641.61      681.24     54.76 o 
   8   2 -12     1123.13     1047.12     71.15 o 
   9   2 -12      725.98      878.12    105.94 o 
  10   2 -12       23.88        6.61     37.24 o 
   1   3 -12      464.55      519.87     28.11 o 
   2   3 -12    14369.54    14849.19    320.07 o 
   3   3 -12      929.43     1076.88     49.63 o 
   4   3 -12      789.97      605.37     46.08 o 
   5   3 -12      312.84      348.29     35.58 o 
   6   3 -12      134.80      160.55     28.84 o 
   7   3 -12       66.40       45.05     25.58 o 
   8   3 -12      524.88      480.79     50.48 o 
   9   3 -12      183.27      178.23     40.56 o 
  10   3 -12      208.59      231.35     89.55 o 
   0   4 -12     2693.82     2266.82     93.77 o 
   1   4 -12     5212.56     5344.78    128.69 o 
   2   4 -12       69.31       41.50     17.51 o 
   3   4 -12       53.44       75.49     21.70 o 
   4   4 -12       22.37       25.80     19.00 o 
   5   4 -12      112.98      143.03     32.44 o 
   6   4 -12      880.47      780.57     58.79 o 
   7   4 -12      846.77      945.86     68.14 o 
   8   4 -12     3907.42     3512.59    137.60 o 
   9   4 -12      340.82      285.00     82.26 o 
  10   4 -12       26.58        3.72     36.71 o 
   1   5 -12     2547.83     2439.63     81.46 o 
   2   5 -12       44.54       58.34     19.53 o 
   3   5 -12      607.06      566.35     42.10 o 
   4   5 -12       63.73       24.01     20.51 o 
   5   5 -12      909.47      892.90     63.36 o 
   6   5 -12      612.15      573.26     52.85 o 
   7   5 -12     2327.77     2317.29    124.63 o 
   8   5 -12      229.53      180.99     50.45 o 
   9   5 -12      546.92      471.82     64.45 o 
   0   6 -12     3135.04     2796.28    219.90 o 
   1   6 -12     1098.16     1149.85     60.37 o 
   2   6 -12      789.39      724.96     64.13 o 
   3   6 -12      517.31      485.51     44.42 o 
   4   6 -12      132.60      106.70     26.75 o 
   5   6 -12       68.34       60.96     22.44 o 
   6   6 -12      103.28      128.25     41.69 o 
   7   6 -12      348.97      324.01     48.49 o 
   8   6 -12      145.65      171.64     53.26 o 
   9   6 -12      215.87      130.70     50.73 o 
   1   7 -12       74.47      109.27     31.66 o 
   2   7 -12      685.47      767.67     53.67 o 
   3   7 -12      248.22      200.07     32.51 o 
   4   7 -12      637.88      643.04     50.91 o 
   5   7 -12      472.07      525.15     47.20 o 
   6   7 -12      447.83      422.37     58.28 o 
   7   7 -12      255.17      244.94     45.31 o 
   8   7 -12       30.50       50.80     35.76 o 
   0   8 -12      782.71      791.22     98.61 o 
   1   8 -12     1808.29     1772.40    100.50 o 
   2   8 -12       39.05       54.29     40.17 o 
   3   8 -12      122.04      172.87     39.34 o 
   4   8 -12        5.42       -8.30     31.24 o 
   5   8 -12      324.68      449.68    128.94 o 
   6   8 -12        1.77       -9.09     35.00 o 
   7   8 -12      131.59      165.40     45.58 o 
   2   9 -12      230.42      281.57     49.49 o 
   3   9 -12      183.63      222.36     52.18 o 
   4   9 -12       40.26       27.55     86.04 o 
   5   9 -12      101.21       62.62     57.78 o 
   0  10 -12     1914.48     2031.07    314.56 o 
   1  10 -12      199.49      188.26     50.38 o 
   2  10 -12       18.70       -3.68     57.56 o 
   3  10 -12        8.86      -11.33     45.27 o 
   2   0 -11     6089.39     5252.53    211.24 o 
   4   0 -11    15308.25    17135.01    622.28 o 
   6   0 -11     9881.50     9372.90    367.62 o 
   8   0 -11     1185.91      978.96    138.90 o 
  10   0 -11      116.97      167.32     54.28 o 
   1   1 -11     5088.93     4750.15    111.94 o 
   2   1 -11      799.26      809.58     32.07 o 
   3   1 -11     3328.12     3271.65    101.83 o 
   4   1 -11      203.83      220.91     24.02 o 
   5   1 -11     1452.44     1583.22     63.75 o 
   6   1 -11      145.53      195.62     28.97 o 
   7   1 -11     2304.48     2171.95    102.27 o 
   8   1 -11      494.13      494.39     47.74 o 
   9   1 -11      841.00      855.77     81.36 o 
  10   1 -11        3.79       39.95     37.17 o 
  11   1 -11       14.38       -3.78     40.09 o 
   1   2 -11     6733.55     6314.92    143.32 o 
   2   2 -11     4531.73     4722.84    110.67 o 
   3   2 -11     3679.83     3868.85     97.43 o 
   5   2 -11      148.48      182.68     34.28 o 
   6   2 -11      158.22      150.45     33.19 o 
   7   2 -11      476.21      433.24     44.39 o 
   8   2 -11       56.26       56.16     26.05 o 
   9   2 -11     1172.14     1113.97     78.09 o 
  10   2 -11      201.12      217.02     53.82 o 
  11   2 -11       17.42       73.31     94.92 o 
   0   3 -11    37686.68    40219.53   1191.55 o 
   1   3 -11      783.66      782.91     33.53 o 
   2   3 -11     4768.66     4960.29    120.80 o 
   3   3 -11      915.24     1004.33     47.22 o 
   4   3 -11      472.04      499.87     34.39 o 
   5   3 -11       64.12       63.39     20.66 o 
   6   3 -11      320.61      325.28     61.07 o 
   7   3 -11      150.98      186.65     31.33 o 
   8   3 -11     4359.14     3945.32    144.89 o 
   9   3 -11      271.54      313.10     49.54 o 
   1   4 -11     4110.92     4201.25    105.45 o 
   2   4 -11     2020.79     1900.46     67.48 o 
   3   4 -11     1536.73     1534.63     74.92 o 
   4   4 -11      295.25      301.20     30.36 o 
   5   4 -11      740.86      701.92     69.02 o 
   6   4 -11     2352.48     2261.01    116.06 o 
   7   4 -11      228.36      157.62     46.80 o 
   8   4 -11      387.45      422.03     47.95 o 
   9   4 -11      310.24      431.80     59.59 o 
  10   4 -11      347.89      299.81     55.83 o 
   0   5 -11      331.32      412.08     41.27 o 
   1   5 -11     2287.85     2101.33     73.42 o 
   2   5 -11       61.74       83.78     20.73 o 
   3   5 -11      732.66      718.50     41.06 o 
   4   5 -11        5.04       20.51     16.11 o 
   5   5 -11     1289.12     1288.97     92.63 o 
   6   5 -11       23.56       26.27     19.91 o 
   7   5 -11     2954.37     2963.89    109.06 o 
   8   5 -11      223.54      183.76     55.35 o 
   9   5 -11      249.99      320.18     56.17 o 
   1   6 -11      601.43      649.72     45.13 o 
   2   6 -11     1458.04     1460.22     67.33 o 
   3   6 -11      566.17      497.37     37.66 o 
   4   6 -11     1033.83     1042.44     55.00 o 
   5   6 -11      173.06      136.43     25.96 o 
   6   6 -11     2352.40     2440.03    121.15 o 
   7   6 -11       53.14       33.03     28.31 o 
   8   6 -11       61.68       33.72     38.62 o 
   9   6 -11      107.37       85.65     61.27 o 
   0   7 -11     2407.88     2282.89    153.63 o 
   1   7 -11      117.92      106.12     69.70 o 
   2   7 -11      338.77      359.52     48.07 o 
   3   7 -11      133.90       70.59     29.58 o 
   4   7 -11      113.26       90.08     23.11 o 
   5   7 -11      497.23      411.89     48.14 o 
   6   7 -11       22.50       17.97     27.45 o 
   7   7 -11      216.74      363.53     75.20 o 
   8   7 -11      143.40      206.19     43.92 o 
   1   8 -11     2560.57     2612.79    145.13 o 
   2   8 -11        7.98       33.09     30.90 o 
   3   8 -11      247.28      250.60     43.11 o 
   4   8 -11      153.16      112.93     54.65 o 
   5   8 -11       31.68       15.20     35.74 o 
   6   8 -11       68.01       46.07     30.59 o 
   7   8 -11      271.88      305.64     49.16 o 
   0   9 -11     3170.19     3153.15    193.96 o 
   1   9 -11      212.47      182.20     44.76 o 
   2   9 -11      116.30      150.90     42.25 o 
   3   9 -11       30.30      -26.91     38.70 o 
   4   9 -11       15.71      -38.16     46.34 o 
   5   9 -11      204.99      160.32     62.99 o 
   1  10 -11      134.93      174.50     49.02 o 
   2  10 -11      134.56      171.05     55.90 o 
   3  10 -11       17.74       78.68     47.65 o 
   2   0 -10    10361.08     9588.55    352.68 o 
   4   0 -10    27155.29    32344.78   1148.62 o 
   6   0 -10     1360.84     1202.63     84.51 o 
   8   0 -10     1868.15     1574.64    174.59 o 
  10   0 -10      599.47      850.03    102.57 o 
   1   1 -10     3050.76     2926.43     71.25 o 
   2   1 -10      257.37      249.50     16.59 o 
   3   1 -10    11750.49    12149.14    314.91 o 
   4   1 -10     5985.12     6073.49    173.11 o 
   5   1 -10     2628.04     2465.42     83.82 o 
   6   1 -10      192.73      228.54     30.14 o 
   7   1 -10       87.70       95.60     37.67 o 
   8   1 -10      120.75       80.24     26.19 o 
   9   1 -10      821.59      850.35     94.08 o 
  10   1 -10      142.90      118.80     41.55 o 
  11   1 -10      215.77      292.35     54.10 o 
   0   2 -10      910.08     1111.14     51.73 o 
   1   2 -10     3136.72     2933.01     72.94 o 
   2   2 -10     1017.70     1107.27     47.02 o 
   3   2 -10    12436.98    13747.84    292.48 o 
   4   2 -10       29.09       47.06     10.47 o 
   5   2 -10     1471.13     1258.28     65.87 o 
   6   2 -10      592.31      645.77     48.43 o 
   7   2 -10      127.88      174.99     30.36 o 
   8   2 -10      528.52      471.35     46.36 o 
   9   2 -10      387.19      517.61     51.48 o 
  10   2 -10      225.33      318.55     60.76 o 
  11   2 -10      235.05      240.47     63.78 o 
   1   3 -10     1241.51     1415.28     43.71 o 
   2   3 -10     6299.62     6753.55    156.55 o 
   3   3 -10     2514.12     2744.98    127.87 o 
   4   3 -10     3626.97     3231.70     96.19 o 
   5   3 -10        1.77        9.70     20.55 o 
   6   3 -10      509.81      444.47     41.85 o 
   7   3 -10       52.88       47.09     23.15 o 
   8   3 -10      134.26      177.12     37.45 o 
   9   3 -10      155.15      106.15     33.35 o 
  10   3 -10      178.59      180.79     45.03 o 
   1   4 -10     1019.07     1158.79     71.78 o 
   2   4 -10     5664.57     5544.36    146.11 o 
   3   4 -10     2189.49     1984.27     71.22 o 
   4   4 -10     1731.26     1870.68     62.31 o 
   5   4 -10     1267.12     1137.70     61.02 o 
   6   4 -10      333.31      314.44     32.38 o 
   7   4 -10      235.69      173.07     37.23 o 
   8   4 -10     1712.51     1512.72    138.39 o 
   9   4 -10      164.60      181.31     68.53 o 
  10   4 -10      357.06      543.48     68.42 o 
   1   5 -10      906.43      898.66     55.62 o 
   2   5 -10       48.96       19.88     14.69 o 
   3   5 -10     4609.60     4144.44    160.99 o 
   4   5 -10     1303.69     1322.40     57.44 o 
   5   5 -10     2488.05     2294.25     84.49 o 
   6   5 -10       36.09       29.99     22.65 o 
   7   5 -10      362.89      382.07     45.74 o 
   8   5 -10       62.82       40.49     59.48 o 
   9   5 -10      318.25      383.48     52.58 o 
  10   5 -10        4.62      -35.87     35.87 o 
   0   6 -10      854.42      943.77     88.31 o 
   1   6 -10      125.79      133.35     24.34 o 
   2   6 -10     1061.02     1074.84     52.19 o 
   3   6 -10      451.26      553.89     38.77 o 
   4   6 -10      133.04      176.44     31.73 o 
   5   6 -10      200.23      209.09     29.66 o 
   6   6 -10     1579.42     1644.53     98.69 o 
   7   6 -10       39.79       19.98     26.69 o 
   8   6 -10       23.40       29.70     36.71 o 
   9   6 -10       24.64       32.50     36.13 o 
   1   7 -10       38.86       56.59     27.07 o 
   2   7 -10      139.31      172.05     29.46 o 
   3   7 -10      438.89      419.93     35.89 o 
   4   7 -10     3543.28     3150.16     98.81 o 
   5   7 -10      789.03      712.31     82.19 o 
   6   7 -10       33.26       51.12     27.67 o 
   7   7 -10       53.31       86.47     44.41 o 
   8   7 -10        7.11       40.44     32.14 o 
   0   8 -10       43.19       98.96     50.14 o 
   1   8 -10     1094.01     1215.43     82.83 o 
   2   8 -10       93.83       51.38     44.54 o 
   3   8 -10     1097.34     1075.89     77.38 o 
   4   8 -10      332.41      369.59     63.80 o 
   5   8 -10      379.94      426.67     80.79 o 
   6   8 -10       24.88       59.62     32.08 o 
   7   8 -10      248.84      353.59     50.70 o 
   1   9 -10       81.06      168.05     42.06 o 
   2   9 -10       13.09       27.51     33.22 o 
   3   9 -10      491.58      633.34     76.45 o 
   5   9 -10      304.63      257.86     69.21 o 
   6   9 -10      213.10      115.23     63.32 o 
   0  10 -10      436.74      556.42     92.90 o 
   1  10 -10       34.25       25.12     45.65 o 
   2  10 -10      263.81      321.36     64.71 o 
   3  10 -10        4.12       -1.08     43.92 o 
   4  10 -10       29.50       79.53     59.64 o 
   2   0  -9     1678.73     1952.42    163.85 o 
   4   0  -9    40422.02    42514.91   1514.94 o 
   6   0  -9     1832.42     1840.08    101.36 o 
   8   0  -9       81.47      153.36     60.23 o 
  10   0  -9      904.63     1051.07    113.46 o 
   0   1  -9     1072.57      956.51     68.39 o 
   2   1  -9     5879.16     6088.16    146.41 o 
   3   1  -9    11026.78    11726.03    345.26 o 
   4   1  -9     3909.58     4965.80    124.32 o 
   5   1  -9     1626.77     1434.24     65.47 o 
   6   1  -9     1103.10     1056.37     50.91 o 
   7   1  -9     1097.48      964.52     97.07 o 
   8   1  -9      169.19      147.64     29.44 o 
   9   1  -9      721.57      721.19    112.95 o 
  10   1  -9     1080.45     1253.30     99.50 o 
  11   1  -9      125.01      281.61     68.89 o 
   1   2  -9       79.74       91.47     11.44 o 
   3   2  -9    15292.58    14774.12    313.25 o 
   4   2  -9      184.74      227.35     18.25 o 
   5   2  -9     2501.64     2400.32     75.68 o 
   6   2  -9      789.98      809.07     55.17 o 
   7   2  -9     1171.16     1046.77     70.99 o 
   8   2  -9      226.83      238.72     55.13 o 
   9   2  -9      925.60     1053.72     72.00 o 
  10   2  -9      291.27      346.33     67.10 o 
  11   2  -9      371.47      511.11     83.82 o 
   0   3  -9    14731.35    15204.13    461.73 o 
   1   3  -9      713.56      964.04     41.41 o 
   2   3  -9     8859.21     8588.46    190.35 o 
   3   3  -9     2277.07     2515.90     71.52 o 
   4   3  -9      434.40      455.82     35.53 o 
   5   3  -9        2.84        0.45     12.75 o 
   6   3  -9     1036.75      921.14     63.21 o 
   7   3  -9       22.67       11.63     17.69 o 
   8   3  -9     2531.60     2469.20    160.67 o 
   9   3  -9      212.84      187.32     46.03 o 
  10   3  -9      383.99      588.84     85.45 o 
   1   4  -9     5427.82     6025.30    139.34 o 
   2   4  -9      299.37      255.32     24.35 o 
   3   4  -9      483.54      420.54     31.98 o 
   4   4  -9     3271.63     2826.50     98.86 o 
   5   4  -9      864.88      942.74     46.87 o 
   6   4  -9      102.00      136.44     23.21 o 
   7   4  -9      179.89      207.06     29.47 o 
   8   4  -9      257.93      346.57     46.77 o 
   9   4  -9      174.28      168.78     37.12 o 
  10   4  -9       94.29       86.87     39.43 o 
   0   5  -9       35.88       49.12     19.78 o 
   1   5  -9      875.69      856.70     41.34 o 
   2   5  -9      120.58      102.13     27.86 o 
   3   5  -9     2620.08     2308.92     72.40 o 
   4   5  -9      629.44      751.99     42.53 o 
   5   5  -9     1400.53     1472.16     62.89 o 
   6   5  -9      407.13      500.00     44.20 o 
   7   5  -9      479.03      457.50     48.79 o 
   8   5  -9      278.47      246.13     45.13 o 
   9   5  -9      498.38      553.84     61.23 o 
  10   5  -9       35.84       80.25     38.78 o 
   1   6  -9      303.34      405.03     30.74 o 
   2   6  -9     2307.62     2301.25     72.90 o 
   3   6  -9      680.95      728.79     54.34 o 
   4   6  -9     4050.14     3795.17    108.70 o 
   5   6  -9       71.89       78.99     22.48 o 
   6   6  -9      834.93      802.94     64.51 o 
   7   6  -9      315.52      225.86     38.59 o 
   8   6  -9        7.34      -27.45     27.45 o 
   9   6  -9      274.24      263.21     46.29 o 
   0   7  -9      221.07      132.72     44.92 o 
   1   7  -9      670.55      771.40     73.19 o 
   2   7  -9     2177.28     1963.20     96.77 o 
   3   7  -9     1286.95     1385.82     63.51 o 
   4   7  -9      693.35      659.36     44.76 o 
   5   7  -9     1137.45     1023.46     74.18 o 
   6   7  -9      978.89      959.58     75.59 o 
   7   7  -9       76.02       52.13     31.02 o 
   8   7  -9      103.76      137.60     37.78 o 
   1   8  -9      443.31      563.91     67.62 o 
   2   8  -9      297.14      227.78     61.41 o 
   3   8  -9      508.57      509.40     54.15 o 
   4   8  -9      155.72      141.94     42.54 o 
   5   8  -9      971.47      850.87     83.72 o 
   6   8  -9        4.60      -17.50     34.06 o 
   7   8  -9        5.68        2.35     38.68 o 
   0   9  -9      196.73      336.06     70.55 o 
   1   9  -9      141.43      115.74     39.75 o 
   2   9  -9      307.72      537.53     83.42 o 
   3   9  -9      947.46      792.78     83.79 o 
   4   9  -9      104.52      133.41     46.49 o 
   5   9  -9      446.33      486.88    161.19 o 
   6   9  -9      111.80      217.51     68.08 o 
   1  10  -9      225.66      170.11     53.97 o 
   2  10  -9       48.31       60.03     47.45 o 
   3  10  -9       15.65       11.59     43.31 o 
   4  10  -9      351.24      349.44     68.20 o 
   2   0  -8    16440.27    19455.76    693.26 o 
   4   0  -8     4970.24     5925.87    231.34 o 
   6   0  -8     1074.79     1030.68    122.45 o 
   8   0  -8     3590.18     3835.17    254.46 o 
  10   0  -8     1004.38      916.36    145.40 o 
   1   1  -8     5338.22     5102.32    126.87 o 
   2   1  -8     3630.40     3554.68     82.79 o 
   3   1  -8     2429.15     2659.73     81.89 o 
   4   1  -8     4192.98     4798.88    121.44 o 
   5   1  -8      349.15      379.96     23.09 o 
   6   1  -8     1463.84     1206.51    102.48 o 
   7   1  -8     2103.61     2295.76    125.10 o 
   8   1  -8      401.79      383.71     41.48 o 
   9   1  -8     1010.13     1213.62     90.71 o 
  10   1  -8      201.37      248.69     73.60 o 
  11   1  -8       96.22      154.71     42.93 o 
   0   2  -8    11986.30    12629.53    381.19 o 
   1   2  -8     7585.17     8151.97    177.69 o 
   2   2  -8     2288.79     2930.35     72.37 o 
   3   2  -8     1526.82     1583.97     52.35 o 
   4   2  -8       23.59       28.90      9.22 o 
   5   2  -8     1919.32     1692.34     73.56 o 
   6   2  -8       10.54       14.85     16.07 o 
   7   2  -8     4565.02     4394.69    146.94 o 
   8   2  -8      820.56      818.28     76.29 o 
   9   2  -8      839.65      928.23     67.09 o 
  10   2  -8       28.59       15.35     71.38 o 
  11   2  -8       26.48       70.42     51.13 o 
   1   3  -8     1237.54     1521.77     45.26 o 
   2   3  -8     3759.65     3212.81     83.64 o 
   3   3  -8      357.91      405.37     26.69 o 
   4   3  -8      374.85      359.15     28.33 o 
   5   3  -8       19.26       15.98     13.35 o 
   6   3  -8     4022.87     3782.12    116.58 o 
   7   3  -8       16.45       26.59     18.19 o 
   8   3  -8     1156.76     1175.47     67.31 o 
   9   3  -8      217.67      260.75     46.02 o 
  10   3  -8      598.14      640.74     81.20 o 
  11   3  -8       41.77       43.63     50.17 o 
   1   4  -8     7992.63     8863.88    183.45 o 
   3   4  -8       58.07       38.18     13.85 o 
   4   4  -8       13.24        7.24     12.96 o 
   5   4  -8      254.32      259.00     24.64 o 
   6   4  -8      120.06       94.60     21.33 o 
   7   4  -8     1166.92     1068.00     64.37 o 
   8   4  -8     2463.01     2394.99    117.02 o 
   9   4  -8      206.79      219.48     40.86 o 
  10   4  -8       58.63       34.09     44.92 o 
   1   5  -8     2826.75     2465.54     72.27 o 
   2   5  -8      846.41     1037.21     47.14 o 
   3   5  -8      504.95      484.55     33.73 o 
   4   5  -8      131.19      107.02     18.39 o 
   5   5  -8      381.67      444.36     42.09 o 
   6   5  -8      452.60      411.17     38.47 o 
   7   5  -8     1950.20     2102.01    113.71 o 
   8   5  -8       89.04       45.15     28.31 o 
   9   5  -8      844.88     1012.40     79.97 o 
  10   5  -8        9.57       48.75     42.63 o 
   0   6  -8     7231.88     6915.43    459.89 o 
   1   6  -8      944.96     1109.39     55.65 o 
   2   6  -8     2466.79     2384.09     74.90 o 
   3   6  -8      154.40      128.93     26.09 o 
   4   6  -8       28.58       68.24     19.99 o 
   5   6  -8      429.66      338.81     32.32 o 
   6   6  -8       96.92      103.57     38.02 o 
   7   6  -8      485.91      513.76     72.67 o 
   8   6  -8      930.57     1181.71    101.43 o 
   9   6  -8      323.94      251.16     46.25 o 
   1   7  -8     1412.93     1556.50     83.57 o 
   2   7  -8     1339.01     1318.56    114.42 o 
   3   7  -8      922.36      876.41     56.04 o 
   4   7  -8      272.33      316.78     37.59 o 
   5   7  -8      630.39      684.39     53.42 o 
   6   7  -8      982.39      955.38     85.59 o 
   7   7  -8      339.50      307.12     47.04 o 
   8   7  -8        3.72       23.81     32.66 o 
   0   8  -8      153.90       90.33     60.43 o 
   1   8  -8     1231.40     1303.02     82.86 o 
   2   8  -8       83.90       28.40     29.24 o 
   3   8  -8       41.40      103.25     37.74 o 
   4   8  -8       77.38       53.29     54.86 o 
   5   8  -8      950.46      858.67     72.15 o 
   6   8  -8       18.09        8.76     35.33 o 
   7   8  -8      543.23      631.06     78.98 o 
   1   9  -8      407.06      426.98     53.93 o 
   2   9  -8      329.18      358.48     60.60 o 
   3   9  -8      545.54      434.01     64.50 o 
   4   9  -8      170.17      199.24     65.11 o 
   5   9  -8      174.71      183.17     72.24 o 
   6   9  -8      353.68      459.87     88.69 o 
   0  10  -8     1615.21     1653.22    181.76 o 
   1  10  -8      250.32      251.51     58.36 o 
   2  10  -8       22.61        6.62     52.87 o 
   3  10  -8        0.43      -15.19     42.87 o 
   4  10  -8       20.53       30.96     43.87 o 
   2   0  -7     6167.05     5433.75    212.23 o 
   4   0  -7    29991.13    33003.84   1170.05 o 
   6   0  -7      191.32       57.25     46.57 o 
   8   0  -7     2107.82     2269.29    195.15 o 
  10   0  -7       53.94       38.16     41.99 o 
   0   1  -7    50366.44    58663.70   1689.27 o 
   1   1  -7     8237.69     8861.73    189.07 o 
   2   1  -7      750.14      694.11     24.64 o 
   3   1  -7     2199.21     2304.17     58.65 o 
   4   1  -7     1240.14     1385.91     47.46 o 
   5   1  -7     2831.93     2521.01     68.63 o 
   6   1  -7      675.13      887.13     38.89 o 
   7   1  -7     2280.59     2202.33     86.90 o 
   8   1  -7     1159.14     1185.58     71.33 o 
   9   1  -7      534.82      518.10     52.09 o 
  10   1  -7      113.19      108.90     38.31 o 
  11   1  -7       53.98       53.87     52.66 o 
   1   2  -7    12190.07    13096.07    277.16 o 
   2   2  -7      719.03      745.46     32.62 o 
   3   2  -7     1749.43     1620.27     48.33 o 
   5   2  -7     2264.97     2180.05     59.08 o 
   6   2  -7     3622.90     3528.98    107.53 o 
   7   2  -7     2858.66     2866.43     95.20 o 
   8   2  -7        6.70       -3.30     17.96 o 
   9   2  -7      565.81      545.10     51.35 o 
  10   2  -7      376.79      348.42     52.15 o 
  11   2  -7      177.14      291.35     72.04 o 
   0   3  -7    44140.16    47377.86   1383.43 o 
   1   3  -7     4252.64     5133.81    109.30 o 
   2   3  -7    23462.79    27535.39    578.43 o 
   3   3  -7      308.24      292.32     22.51 o 
   4   3  -7      149.90      143.24     14.74 o 
   5   3  -7      291.64      322.19     26.67 o 
   6   3  -7     2124.78     2055.58     80.28 o 
   7   3  -7       12.09       37.15     18.68 o 
   8   3  -7     1342.13     1314.72     70.78 o 
   9   3  -7       33.22       38.41     28.47 o 
  10   3  -7      720.93      740.77     75.68 o 
  11   3  -7        5.75       29.73     52.19 o 
   1   4  -7     5761.38     5959.60    140.86 o 
   2   4  -7    10978.26    11806.40    281.90 o 
   3   4  -7      991.76      955.77     62.91 o 
   4   4  -7     1296.66     1239.48     70.78 o 
   5   4  -7      956.24      943.93     47.52 o 
   6   4  -7      947.14      936.43     54.87 o 
   7   4  -7      813.04      690.10     55.62 o 
   8   4  -7      439.31      472.12     50.12 o 
   9   4  -7      146.45      141.18     56.34 o 
  10   4  -7      294.86      296.48     47.53 o 
   0   5  -7      203.95      267.20     30.04 o 
   1   5  -7     2005.83     1686.30     58.11 o 
   2   5  -7     2911.47     3434.47     92.29 o 
   3   5  -7     2316.90     2334.00     70.47 o 
   4   5  -7      435.56      410.25     32.77 o 
   5   5  -7     2256.27     2077.79     72.04 o 
   6   5  -7      129.39      133.87     24.03 o 
   7   5  -7     1440.74     1390.62    115.33 o 
   8   5  -7       24.55       32.22     26.50 o 
   9   5  -7      737.31      784.58     70.29 o 
  10   5  -7        1.78       58.97     34.42 o 
   1   6  -7     1619.06     1691.81     68.18 o 
   2   6  -7      578.72      500.96     35.00 o 
   3   6  -7      426.26      383.47     31.92 o 
   4   6  -7     2433.77     2311.39     76.88 o 
   5   6  -7     1416.72     1373.03     82.48 o 
   6   6  -7     1186.73     1282.50     82.23 o 
   7   6  -7      222.55      283.18     42.57 o 
   8   6  -7       37.01       67.62     32.05 o 
   9   6  -7       72.99       80.81     36.68 o 
   0   7  -7     1554.31     1481.91    117.03 o 
   1   7  -7     1194.24     1280.95     74.72 o 
   2   7  -7      192.78      262.52     42.55 o 
   3   7  -7       24.16       57.51     22.31 o 
   4   7  -7       53.83       35.35     24.43 o 
   5   7  -7       60.58      123.15     28.39 o 
   6   7  -7       70.99       98.94     31.29 o 
   7   7  -7      495.92      500.99     55.19 o 
   8   7  -7      473.90      582.72     70.09 o 
   1   8  -7     1205.13     1222.53     80.63 o 
   2   8  -7        6.90      -17.05     25.56 o 
   3   8  -7      659.88      650.99     69.41 o 
   4   8  -7      177.68      221.60     38.67 o 
   5   8  -7       21.61       53.69     29.96 o 
   6   8  -7       14.72       15.34     34.36 o 
   7   8  -7      462.03      407.40     65.73 o 
   0   9  -7     1137.58     1340.28    170.61 o 
   1   9  -7      334.41      378.51     50.19 o 
   2   9  -7      252.99      317.92     57.86 o 
   3   9  -7       78.10       84.26     43.29 o 
   4   9  -7       11.61       -9.31     34.87 o 
   5   9  -7       83.48       42.19     41.16 o 
   6   9  -7      355.23      253.44     68.05 o 
   1  10  -7       74.77       73.92     46.92 o 
   2  10  -7      277.32      421.49     71.24 o 
   3  10  -7       26.21       59.09     45.75 o 
   4  10  -7      136.93      160.90     58.66 o 
   0   0  -6     6958.78     8289.64    414.59 o 
   2   0  -6    33287.00    37111.31   1299.82 o 
   6   0  -6     2353.10     1858.70     98.87 o 
   8   0  -6      408.15      397.81     55.69 o 
  10   0  -6     1085.75     1190.82    116.34 o 
   1   1  -6     3010.05     3027.35     70.55 o 
   2   1  -6     2901.70     3576.37     81.95 o 
   3   1  -6    13341.33    14014.17    329.12 o 
   4   1  -6     5477.70     5141.18    111.53 o 
   5   1  -6     3502.95     3291.85     80.03 o 
   6   1  -6      206.73      251.33     22.09 o 
   7   1  -6      250.09      242.76     48.18 o 
   8   1  -6       74.53       83.28     24.36 o 
   9   1  -6      353.94      383.98     43.05 o 
  10   1  -6     1512.61     1187.64     92.83 o 
  11   1  -6      698.98      920.58    152.57 o 
   0   2  -6     7564.31     8129.29    250.39 o 
   1   2  -6     3715.53     3886.58     83.39 o 
   2   2  -6      446.17      404.21     26.35 o 
   3   2  -6     4789.14     4315.42    103.46 o 
   4   2  -6      959.06     1058.97     34.87 o 
   5   2  -6     4668.68     4382.16    101.47 o 
   6   2  -6      561.42      594.63     35.34 o 
   7   2  -6      288.66      289.96     40.86 o 
   8   2  -6       74.75       84.53     22.77 o 
   9   2  -6      433.81      434.84     41.68 o 
  10   2  -6      656.12      692.19     70.00 o 
  11   2  -6      436.53      448.86     79.50 o 
   1   3  -6      965.48     1022.00     35.87 o 
   2   3  -6    17285.87    20237.79    434.07 o 
   3   3  -6      928.44     1109.40     53.38 o 
   4   3  -6    10011.51     9125.28    190.44 o 
   5   3  -6      946.32     1024.49     50.80 o 
   6   3  -6     1419.45     1426.86     56.82 o 
   7   3  -6       14.86       27.84     17.24 o 
   8   3  -6       94.43       75.07     26.93 o 
   9   3  -6        6.67        2.87     24.87 o 
  10   3  -6       74.94       71.01     32.66 o 
  11   3  -6      117.29      156.43     46.32 o 
   0   4  -6      216.05      187.29     19.32 o 
   1   4  -6     2697.63     2516.36     67.60 o 
   2   4  -6     5100.60     4627.94    114.51 o 
   3   4  -6     2815.85     2730.03     76.06 o 
   4   4  -6     3915.80     4204.75    110.96 o 
   5   4  -6     3428.94     3390.64     95.77 o 
   6   4  -6     1030.07     1024.78     69.26 o 
   7   4  -6       89.22       76.89     21.78 o 
   8   4  -6      438.27      348.62     43.71 o 
   9   4  -6      134.27      147.64     36.43 o 
  10   4  -6     1337.59     1308.72     92.95 o 
   1   5  -6      951.77      888.26     34.78 o 
   2   5  -6    11294.81    11993.61    271.98 o 
   3   5  -6     5720.42     5423.45    134.61 o 
   4   5  -6      419.17      518.60     35.65 o 
   5   5  -6     2571.12     2672.21     80.91 o 
   6   5  -6        8.58      -13.20     16.19 o 
   7   5  -6       57.33       89.56     27.91 o 
   8   5  -6       68.77       63.23     29.74 o 
   9   5  -6      709.79      678.61     69.55 o 
  10   5  -6        2.69        8.40     33.51 o 
   0   6  -6     1109.28     1194.76    142.15 o 
   1   6  -6      782.12      858.89     48.24 o 
   2   6  -6     2806.52     2683.04    145.99 o 
   3   6  -6      319.77      369.17     31.16 o 
   4   6  -6       71.57       77.25     19.91 o 
   5   6  -6     1100.26     1037.49     61.26 o 
   6   6  -6      646.79      660.11     50.99 o 
   7   6  -6       23.73       52.14     28.43 o 
   8   6  -6       80.36      113.53     33.55 o 
   9   6  -6       25.23       19.91     36.21 o 
   1   7  -6       72.17       95.54     28.10 o 
   2   7  -6      177.12      226.08     29.91 o 
   3   7  -6     1488.19     1405.11     99.04 o 
   4   7  -6     2019.44     1829.55    101.85 o 
   5   7  -6      263.24      225.68     38.54 o 
   6   7  -6       69.87      107.81     37.24 o 
   7   7  -6      194.91      219.54     47.84 o 
   8   7  -6      136.48      140.46     58.12 o 
   0   8  -6       93.05       30.11     40.63 o 
   1   8  -6      771.60      774.36     64.29 o 
   2   8  -6       33.59       10.34     27.22 o 
   3   8  -6     1546.30     1345.17    100.60 o 
   4   8  -6      498.59      450.80     50.70 o 
   5   8  -6     1451.84     1495.84    106.37 o 
   6   8  -6       16.48       -0.13     65.29 o 
   7   8  -6       24.78      -33.97     33.97 o 
   1   9  -6       10.49        7.80     31.69 o 
   2   9  -6        3.19       -5.55     37.11 o 
   3   9  -6     1170.61      918.00     89.45 o 
   4   9  -6     1292.12     1271.30    148.39 o 
   5   9  -6       69.72       83.29     58.67 o 
   6   9  -6      125.90      240.30     59.56 o 
   0  10  -6       42.98      133.99     89.42 o 
   1  10  -6       14.61       42.91     46.09 o 
   2  10  -6      418.07      575.52     77.86 o 
   3  10  -6       92.45      150.22     52.47 o 
   4  10  -6       37.81       37.27     41.04 o 
   2   0  -5    96869.16   120198.58   4129.40 o 
   4   0  -5    16399.21    15453.12    552.19 o 
   6   0  -5     2146.06     1899.94    143.81 o 
   8   0  -5       92.80      110.38     54.66 o 
  10   0  -5      833.63      984.10    101.09 o 
   0   1  -5     8812.32     9496.15    278.25 o 
   1   1  -5     5251.57     5019.12    109.39 o 
   3   1  -5    10784.14    11769.11    254.16 o 
   4   1  -5      115.41      111.60     23.04 o 
   5   1  -5     3394.49     3026.19     81.83 o 
   6   1  -5     2482.45     2434.23     79.85 o 
   7   1  -5      928.70      875.18     58.26 o 
   8   1  -5     1250.09     1237.26     74.36 o 
   9   1  -5      559.87      603.15     62.56 o 
  10   1  -5     1066.86     1061.37     96.78 o 
  11   1  -5      317.26      344.54    100.70 o 
   1   2  -5     2577.96     2340.17     52.64 o 
   2   2  -5      272.14      210.06     16.03 o 
   3   2  -5     5163.53     4631.31    109.65 o 
   4   2  -5      411.35      296.23     29.29 o 
   5   2  -5     3200.19     3093.30     84.04 o 
   6   2  -5       50.28       52.64     15.16 o 
   7   2  -5     1642.50     1764.34     73.16 o 
   8   2  -5       23.34       23.00     18.58 o 
   9   2  -5      891.43      926.57     60.13 o 
  10   2  -5      383.41      259.92     46.66 o 
  11   2  -5      663.65      989.17    162.25 o 
   0   3  -5     2151.03     1753.59     57.35 o 
   1   3  -5     1674.13     1906.30     52.67 o 
   2   3  -5     3685.53     3053.53     78.85 o 
   3   3  -5     1482.80     1519.82     42.12 o 
   4   3  -5      262.52      226.34     17.79 o 
   5   3  -5      538.94      595.92     31.07 o 
   6   3  -5     2314.11     2164.33     97.55 o 
   7   3  -5      317.84      361.33     39.43 o 
   8   3  -5     1047.87     1080.95     73.65 o 
   9   3  -5        5.76       31.41     26.24 o 
  10   3  -5      196.81      251.97     42.68 o 
  11   3  -5       55.66      135.30     47.42 o 
   1   4  -5     1280.60     1181.66     39.88 o 
   2   4  -5       36.06       13.06     14.10 o 
   3   4  -5     1783.66     1834.79     57.34 o 
   4   4  -5     3007.66     2594.54     76.38 o 
   5   4  -5     1813.93     1862.29     64.83 o 
   6   4  -5     1107.41     1103.33     53.58 o 
   7   4  -5      250.28      234.33     34.13 o 
   8   4  -5        2.15      -20.86     20.86 o 
   9   4  -5      554.87      456.15     52.12 o 
  10   4  -5       65.25       73.33     33.09 o 
   0   5  -5      202.57      211.44     27.24 o 
   1   5  -5     4209.97     4257.87    106.64 o 
   2   5  -5     1533.58     1591.99     55.27 o 
   3   5  -5     2773.03     2569.72     76.53 o 
   4   5  -5     1018.68     1125.53     52.00 o 
   5   5  -5     1950.03     1889.57     70.33 o 
   6   5  -5      124.97      143.94     25.88 o 
   7   5  -5      469.64      609.28     95.46 o 
   8   5  -5       65.27       67.71     43.47 o 
   9   5  -5      680.79      825.85     72.73 o 
  10   5  -5      123.50       62.50     38.50 o 
   1   6  -5      262.07      247.51     56.35 o 
   2   6  -5     5372.39     5472.11    151.72 o 
   3   6  -5       45.89       32.88     18.77 o 
   4   6  -5     2847.02     2814.99     85.63 o 
   5   6  -5      230.59      154.89     27.96 o 
   6   6  -5      306.47      316.78     35.82 o 
   7   6  -5      488.77      452.59     51.69 o 
   8   6  -5       16.21       90.58     31.52 o 
   9   6  -5      120.35      156.98     41.36 o 
   0   7  -5     2251.84     2423.47    244.77 o 
   1   7  -5      524.89      517.55     76.94 o 
   2   7  -5     1147.26     1031.93     91.57 o 
   3   7  -5     1076.38     1163.11     63.00 o 
   4   7  -5      107.96      119.87     33.45 o 
   5   7  -5      189.60      223.34     40.73 o 
   6   7  -5     1494.05     1621.67     97.10 o 
   7   7  -5       98.30      117.54     39.98 o 
   8   7  -5      439.78      448.71     65.84 o 
   9   7  -5       47.00       75.60     47.26 o 
   1   8  -5      325.63      415.19     53.23 o 
   2   8  -5       68.51       99.70     31.40 o 
   3   8  -5     1287.19     1409.35     99.55 o 
   4   8  -5       19.20       25.34     27.08 o 
   5   8  -5     1762.18     1639.70     99.72 o 
   6   8  -5       36.89       18.02     29.95 o 
   7   8  -5      324.91      339.04     61.65 o 
   8   8  -5        4.07       -5.75     38.71 o 
   0   9  -5      929.37     1095.12    167.56 o 
   1   9  -5      522.38      598.43     60.35 o 
   2   9  -5      616.75      721.36     88.86 o 
   3   9  -5      849.44      912.86     86.54 o 
   4   9  -5       69.77      138.15     44.26 o 
   5   9  -5       64.80       28.52     39.20 o 
   6   9  -5        5.47       38.90     40.84 o 
   1  10  -5      225.92      283.20     60.80 o 
   2  10  -5      134.05      156.77     51.91 o 
   3  10  -5       67.40       80.03     41.23 o 
   4  10  -5      722.46      890.00    144.20 o 
   0  11  -5       28.65       72.97     96.45 o 
   0   0  -4   129412.54   132662.52   6359.19 o 
   2   0  -4    38968.05    49941.78   1751.06 o 
   4   0  -4     4776.83     5391.50    292.80 o 
   6   0  -4      700.41      655.91     87.16 o 
   8   0  -4     6816.76     6968.27    411.40 o 
  10   0  -4     1091.24      995.78    128.49 o 
   1   1  -4    20537.83    22051.95    511.29 o 
   3   1  -4     2789.31     2868.00     71.42 o 
   4   1  -4       27.71       18.08      9.78 o 
   5   1  -4     1773.61     1844.11     60.20 o 
   6   1  -4     6609.18     6328.18    169.24 o 
   7   1  -4     1014.32      959.39     51.19 o 
   8   1  -4      480.78      530.75     46.39 o 
   9   1  -4      839.13      851.80     62.83 o 
  10   1  -4      271.76      274.98     57.35 o 
  11   1  -4       89.26       55.06     69.25 o 
   1   2  -4    17576.50    19048.38    402.08 o 
   2   2  -4     5060.25     6494.25    146.68 o 
   3   2  -4     1777.55     1722.94     49.41 o 
   4   2  -4      303.32      288.54     38.14 o 
   5   2  -4     2026.87     1883.14     65.49 o 
   6   2  -4       43.12       80.67     21.53 o 
   7   2  -4     5733.20     5309.69    148.62 o 
   8   2  -4       81.90       40.39     26.10 o 
   9   2  -4      509.47      594.09     64.27 o 
  10   2  -4      171.61      121.65     34.27 o 
  11   2  -4       29.53       31.04     69.25 o 
   1   3  -4     6922.10     8789.20    192.97 o 
   2   3  -4    16407.21    16938.15    365.09 o 
   3   3  -4     1100.88     1237.03     37.35 o 
   4   3  -4     1525.04     1520.08     44.59 o 
   5   3  -4       16.41       20.81     11.20 o 
   6   3  -4    11908.44    11632.32    248.25 o 
   7   3  -4      378.51      370.39     31.20 o 
   8   3  -4      219.01      243.41     36.36 o 
   9   3  -4       85.62       69.31     32.03 o 
  10   3  -4      753.83      819.02     70.18 o 
  11   3  -4       35.76       52.00     41.94 o 
   0   4  -4     7361.51     6025.04    199.39 o 
   1   4  -4     2515.60     2263.64     72.40 o 
   3   4  -4      153.30      121.19     13.02 o 
   4   4  -4       59.68       94.02     16.65 o 
   5   4  -4     1149.57     1174.64     59.88 o 
   6   4  -4      331.83      338.30     29.41 o 
   7   4  -4     1050.31      976.94     60.29 o 
   8   4  -4      186.62      190.73     34.05 o 
   9   4  -4      464.33      418.95     50.65 o 
  10   4  -4       14.09      -10.83     27.22 o 
   1   5  -4     7179.23     6805.98    160.83 o 
   2   5  -4     1818.40     1833.16     58.62 o 
   3   5  -4      843.45      925.78     44.13 o 
   4   5  -4       88.34       88.77     17.93 o 
   5   5  -4      820.96      868.77     47.17 o 
   6   5  -4      473.52      447.17     40.57 o 
   7   5  -4      437.15      501.35     51.32 o 
   8   5  -4       18.05       18.97     26.45 o 
  10   5  -4        5.46       -9.71     31.79 o 
   0   6  -4    18117.55    18803.01    581.24 o 
   1   6  -4     2045.84     2047.07     74.55 o 
   2   6  -4     2394.90     2723.62    148.93 o 
   3   6  -4      180.11      202.63     26.35 o 
   4   6  -4       69.94       60.64     23.60 o 
   5   6  -4      169.94      228.67     41.07 o 
   6   6  -4       17.64       34.35     20.78 o 
   7   6  -4      448.91      314.68     44.17 o 
   8   6  -4     2055.26     2096.85    160.89 o 
   9   6  -4       87.11       89.82     36.32 o 
   1   7  -4     1789.48     1835.23     76.52 o 
   2   7  -4      683.50      675.37     51.31 o 
   3   7  -4      136.35      167.62     26.43 o 
   4   7  -4      227.64      258.49     38.51 o 
   5   7  -4       44.97       57.11     27.67 o 
   6   7  -4     2024.25     1895.10    106.67 o 
   7   7  -4      419.82      464.17     73.18 o 
   8   7  -4       43.30        6.14     36.46 o 
   9   7  -4      153.05      164.41     68.88 o 
   0   8  -4     1763.36     1847.70    204.97 o 
   1   8  -4      355.93      435.02     52.49 o 
   2   8  -4      275.72      258.87     48.41 o 
   3   8  -4      403.14      437.46     47.99 o 
   4   8  -4       27.42       21.01     25.90 o 
   5   8  -4      618.23      613.33     59.95 o 
   6   8  -4       92.52       67.44     34.45 o 
   7   8  -4     1541.55     1532.42    122.71 o 
   8   8  -4        5.68       89.46     45.07 o 
   1   9  -4     1191.85     1261.80    102.65 o 
   2   9  -4      712.16      780.31     94.83 o 
   3   9  -4      118.15      127.56     42.24 o 
   4   9  -4      101.97      119.63     42.67 o 
   5   9  -4       79.40       32.99     33.77 o 
   6   9  -4      268.38      297.05     51.08 o 
   0  10  -4      842.66      802.24    157.34 o 
   1  10  -4      170.47      122.23     49.09 o 
   2  10  -4        0.73       27.96     43.95 o 
   3  10  -4        3.57       15.34     37.04 o 
   4  10  -4        6.81       43.88     40.31 o 
   5  10  -4        8.64       17.04     43.29 o 
   1  11  -4      284.75      402.62     87.98 o 
   6   0  -3      541.71      445.91     52.17 o 
   8   0  -3      392.39      416.18     83.18 o 
  10   0  -3      179.17      193.43     70.84 o 
   0   1  -3     3872.53     3454.97    109.35 o 
   1   1  -3    16946.93    18470.19    380.09 o 
   2   1  -3      318.09      235.97     13.79 o 
   3   1  -3     2264.09     2106.38     87.10 o 
   4   1  -3     3400.78     3778.20    103.27 o 
   5   1  -3     4086.35     4035.91    110.26 o 
   7   1  -3      935.08      866.76     48.84 o 
   8   1  -3     3810.90     3447.79    150.51 o 
   9   1  -3      264.72      307.78     39.55 o 
  10   1  -3       47.00       57.12     76.15 o 
  11   1  -3      148.22       90.21     73.63 o 
   1   2  -3    23801.74    27507.03    570.41 o 
   2   2  -3    17246.58    21305.31    418.00 o 
   3   2  -3     3132.31     2910.64     67.58 o 
   4   2  -3     3279.98     3685.77    102.50 o 
   5   2  -3     5194.19     5203.17    140.69 o 
   6   2  -3     1289.08     1556.99     60.40 o 
   7   2  -3     1794.12     1890.34     74.30 o 
   8   2  -3        6.73       12.70     17.64 o 
   9   2  -3      465.29      512.38     58.71 o 
  10   2  -3      338.76      298.33     50.60 o 
  11   2  -3      624.63      668.10     95.94 o 
   1   3  -3     5189.41     6314.41    131.40 o 
   2   3  -3    22904.43    25865.93    503.03 o 
   4   3  -3     2471.17     2767.47     72.56 o 
   5   3  -3      951.54      871.67     37.59 o 
   6   3  -3     5810.53     6033.40    151.21 o 
   7   3  -3       88.05      119.36     22.87 o 
   8   3  -3      616.00      662.67     67.36 o 
   9   3  -3      253.99      176.67     36.45 o 
  10   3  -3      569.78      601.68     59.58 o 
  11   3  -3       41.56        0.63     36.44 o 
   1   4  -3     1445.02     1232.31     39.37 o 
   2   4  -3     1111.63     1030.58     36.19 o 
   3   4  -3     4430.49     4364.02    101.27 o 
   4   4  -3     2023.88     1799.44     52.40 o 
   5   4  -3     2801.40     2712.11     80.16 o 
   6   4  -3     3575.18     3391.88    118.33 o 
   7   4  -3      214.51      204.10     29.75 o 
   8   4  -3       24.84       40.02     24.28 o 
   9   4  -3      429.15      391.81     49.12 o 
  10   4  -3      391.84      463.07     55.36 o 
   0   5  -3       80.92       75.27     20.00 o 
   1   5  -3     3951.17     3555.08     93.37 o 
   2   5  -3     2034.86     2333.29     66.36 o 
   3   5  -3     1076.67      944.77     61.45 o 
   4   5  -3      328.55      467.13     32.35 o 
   5   5  -3     1784.87     1851.75     91.64 o 
   6   5  -3      621.14      702.90     57.62 o 
   7   5  -3      832.65      793.82    121.44 o 
   8   5  -3      886.41      861.71     70.68 o 
   9   5  -3      620.89      669.95     66.59 o 
  10   5  -3        5.68       47.75     34.42 o 
   1   6  -3     2559.58     2600.06    131.82 o 
   2   6  -3     1545.63     1557.41     63.68 o 
   3   6  -3     1019.58      991.27     64.57 o 
   4   6  -3     3156.73     2871.58    111.79 o 
   5   6  -3     1539.86     1500.58    139.25 o 
   6   6  -3      276.57      293.81     38.78 o 
   7   6  -3      120.19      158.80     33.47 o 
   8   6  -3       82.60      130.78     40.34 o 
   9   6  -3       39.65       74.77     39.32 o 
   0   7  -3     4193.90     3952.45    321.79 o 
   1   7  -3      614.54      611.79     66.22 o 
   2   7  -3      351.92      348.50     35.25 o 
   3   7  -3     1376.01     1210.58    100.89 o 
   4   7  -3       49.31       42.51     24.26 o 
   5   7  -3       37.52       50.99     27.20 o 
   6   7  -3       45.07       67.80     30.68 o 
   7   7  -3      367.23      473.82     54.78 o 
   8   7  -3     1175.08     1366.46    119.83 o 
   9   7  -3      162.60      112.97     75.81 o 
   1   8  -3      210.05      236.25     37.57 o 
   2   8  -3       20.80       26.32     30.48 o 
   3   8  -3      355.12      466.80     49.54 o 
   4   8  -3       12.37        5.13     25.32 o 
   5   8  -3      114.44      148.79     36.60 o 
   6   8  -3        2.55       -3.05     28.95 o 
   7   8  -3      943.14      873.07     92.49 o 
   8   8  -3        5.65        4.50     40.50 o 
   0   9  -3      406.43      425.08     72.35 o 
   1   9  -3      590.88      612.04     71.63 o 
   2   9  -3      267.91      406.06     71.96 o 
   3   9  -3      260.09      291.45     52.51 o 
   4   9  -3       84.62      110.28     58.91 o 
   5   9  -3        2.43       36.87     33.54 o 
   6   9  -3      123.73      151.59     40.44 o 
   1  10  -3       35.07       46.26     43.20 o 
   2  10  -3      296.76      324.80     61.42 o 
   3  10  -3      162.59      144.41     45.42 o 
   4  10  -3      562.79      447.47    101.06 o 
   5  10  -3       69.71       59.99     46.87 o 
   0  11  -3      139.11      159.87    102.55 o 
   1  11  -3       69.17      115.32     69.09 o 
   2   0  -2    11321.11    10737.17    328.45 o 
   4   0  -2     3586.83     4013.31    136.77 o 
   6   0  -2     3922.72     3461.57    206.37 o 
   8   0  -2      105.70      105.80     30.76 o 
  10   0  -2     1024.63     1423.26    165.70 o 
   1   1  -2     4536.33     4977.73    118.89 o 
   2   1  -2    13556.50    17544.69    448.74 o 
   4   1  -2     6085.07     5332.79    137.81 o 
   5   1  -2     4957.98     4594.99    124.76 o 
   6   1  -2       46.61       72.48     16.01 o 
   7   1  -2      416.01      474.80     36.23 o 
   8   1  -2      929.16     1098.70     57.65 o 
   9   1  -2       70.43       69.54     24.36 o 
  10   1  -2      414.20      312.87     65.18 o 
  11   1  -2     1231.14     1202.64    161.46 o 
   0   2  -2     1989.92     1847.99     54.97 o 
   1   2  -2     5608.24     6032.72    133.38 o 
   2   2  -2     7681.67     8379.09    183.27 o 
   4   2  -2      698.82      727.28     31.74 o 
   5   2  -2    11040.58    10403.17    235.53 o 
   6   2  -2     1163.68     1297.97     51.74 o 
   7   2  -2       23.04       20.17     14.75 o 
   8   2  -2       18.97       48.93     17.93 o 
   9   2  -2      674.60      681.48     66.81 o 
  10   2  -2      836.54      801.99     99.84 o 
  11   2  -2      603.06      697.93    115.75 o 
   1   3  -2     1089.37     1241.82     43.32 o 
   2   3  -2    10544.99    13235.91    266.37 o 
   3   3  -2      166.11      178.78     14.75 o 
   4   3  -2    34885.82    36466.44    762.59 o 
   5   3  -2      610.58      676.44     34.57 o 
   6   3  -2      194.43      261.75     24.71 o 
   7   3  -2       69.36       69.20     17.38 o 
   8   3  -2       42.42       39.65     27.37 o 
   9   3  -2      123.03       73.47     58.53 o 
  10   3  -2       75.97       62.70     48.04 o 
  11   3  -2      194.06      182.19     75.21 o 
   0   4  -2      118.84      157.99     21.64 o 
   1   4  -2      356.15      393.47     22.42 o 
   2   4  -2     4581.41     4134.19     92.82 o 
   3   4  -2     7865.42     8156.97    175.53 o 
   4   4  -2     1024.96     1048.60     39.71 o 
   5   4  -2     2907.66     2822.53     83.02 o 
   6   4  -2     3245.59     3273.23    107.59 o 
   7   4  -2       48.51       46.99     22.97 o 
   8   4  -2       11.15       -9.61     20.68 o 
   9   4  -2      373.90      298.93     44.00 o 
  10   4  -2     1431.05     1583.27    116.75 o 
   1   5  -2     1380.11     1486.00     48.52 o 
   3   5  -2     2490.36     1960.11     68.90 o 
   4   5  -2      482.21      564.51     35.47 o 
   5   5  -2     2417.98     2200.53     82.88 o 
   6   5  -2      345.77      317.04     39.92 o 
   7   5  -2      165.65      117.76     26.38 o 
   8   5  -2       98.28      107.00     46.07 o 
   9   5  -2      298.51      296.16     45.68 o 
  10   5  -2        7.55      133.44     54.69 o 
   0   6  -2      568.02      614.94     50.00 o 
   1   6  -2     1997.65     2172.54     67.22 o 
   2   6  -2     7584.87     7107.25    189.25 o 
   3   6  -2      696.15      673.78     43.82 o 
   4   6  -2       92.71      132.18     27.81 o 
   5   6  -2     1905.04     1733.75    122.09 o 
   6   6  -2      614.99      702.05     60.43 o 
   7   6  -2        2.10        1.09     23.92 o 
   8   6  -2        6.57        8.19     44.65 o 
   9   6  -2      112.30      157.97     44.80 o 
   1   7  -2      786.20      875.10     54.80 o 
   2   7  -2       78.27       62.67     21.02 o 
   3   7  -2     2269.70     2273.48     99.44 o 
   4   7  -2     1794.74     1922.79    151.26 o 
   5   7  -2        9.39      -20.58     20.58 o 
   6   7  -2       15.05       13.73     25.73 o 
   7   7  -2       37.76       29.73     29.30 o 
   8   7  -2      244.27      258.20     65.47 o 
   9   7  -2       38.76      -17.60     39.30 o 
   0   8  -2        5.85       25.94     37.17 o 
   1   8  -2       62.82       91.89     29.59 o 
   2   8  -2       37.99       34.94     25.14 o 
   3   8  -2     1268.83     1398.60    107.54 o 
   4   8  -2      125.73      133.61     33.28 o 
   5   8  -2      640.57      676.19     63.97 o 
   6   8  -2       69.91       85.06     33.43 o 
   7   8  -2       30.30       89.87     35.36 o 
   8   8  -2       17.09       37.80     46.93 o 
   1   9  -2      279.25      226.70     51.36 o 
   2   9  -2        9.76       40.76     34.24 o 
   3   9  -2      811.53      843.07     84.17 o 
   4   9  -2     2036.61     2197.79    118.47 o 
   5   9  -2       65.36      127.25     37.80 o 
   6   9  -2       10.74       38.71     42.04 o 
   0  10  -2      101.54       64.08     82.25 o 
   1  10  -2       31.71        7.16     53.78 o 
   2  10  -2      660.86      642.04     75.69 o 
   3  10  -2      183.00      235.69     54.86 o 
   4  10  -2       68.85      121.57     46.25 o 
   5  10  -2      126.36      122.98     49.20 o 
   1  11  -2      110.84      158.25    103.81 o 
   2   0  -1     8539.04     8981.21    273.64 o 
   6   0  -1     5337.42     4774.96    212.53 o 
   8   0  -1      363.61      409.09     46.30 o 
  10   0  -1      371.66      408.49     89.29 o 
   0   1  -1     6163.32     7587.97    223.04 o 
   1   1  -1    13486.66    16018.56    370.29 o 
   3   1  -1     1142.64      969.23     33.61 o 
   5   1  -1     4226.70     4106.28    113.09 o 
   6   1  -1     2482.10     2546.00     80.48 o 
   7   1  -1     2544.54     2390.70     79.35 o 
   8   1  -1     2285.57     2187.93     81.63 o 
   9   1  -1      122.40      159.88     40.27 o 
  10   1  -1      495.97      404.24     52.67 o 
  11   1  -1      335.46      297.29     74.96 o 
   1   2  -1     3198.25     2930.50     64.09 o 
   3   2  -1     1335.19     1132.28     35.20 o 
   4   2  -1     1383.16     1537.72     45.57 o 
   5   2  -1     5077.04     5254.25    127.75 o 
   6   2  -1      695.38      649.91     35.80 o 
   7   2  -1     2543.01     2554.04     77.34 o 
   8   2  -1      138.34      174.57     27.92 o 
   9   2  -1      580.63      669.77     55.18 o 
  10   2  -1       15.52       31.94     41.07 o 
  11   2  -1     1005.97     1178.80    131.67 o 
   1   3  -1      439.59      430.50     22.90 o 
   2   3  -1     3336.45     2812.60     66.34 o 
   3   3  -1       20.69       20.44      9.51 o 
   4   3  -1      167.80      138.64     16.45 o 
   5   3  -1     1025.67     1090.67     46.06 o 
   6   3  -1     2690.31     2694.64     78.73 o 
   7   3  -1      463.69      468.47     38.09 o 
   8   3  -1      229.98      265.61     49.81 o 
   9   3  -1       22.17        9.09     35.48 o 
  10   3  -1      611.49      611.80     90.94 o 
  11   3  -1       32.83       -6.24     53.53 o 
   1   4  -1      898.18      863.94     34.25 o 
   2   4  -1     4729.19     4489.29    108.33 o 
   3   4  -1     6062.33     6114.92    132.32 o 
   4   4  -1      974.21      754.50     35.91 o 
   5   4  -1     1099.21     1160.22     62.50 o 
   6   4  -1     1403.76     1482.31     94.90 o 
   7   4  -1      426.75      434.91     44.32 o 
   8   4  -1        9.60       19.07     24.37 o 
   9   4  -1      576.52      701.68     74.95 o 
  10   4  -1       24.81      103.93     42.17 o 
  11   4  -1        8.98       75.98     52.33 o 
   0   5  -1     2590.11     2762.38    105.65 o 
   1   5  -1     6604.78     7297.28    169.13 o 
   2   5  -1      253.02      244.19     20.82 o 
   3   5  -1     1504.97     1211.54     46.14 o 
   4   5  -1       14.92       20.35     21.70 o 
   5   5  -1     2561.35     2483.50    105.34 o 
   6   5  -1      102.28       97.32     26.58 o 
   7   5  -1      553.05      575.32     48.68 o 
   8   5  -1     1293.20     1293.97     88.03 o 
   9   5  -1      463.31      601.71     70.05 o 
  10   5  -1       33.45       10.86     46.40 o 
   1   6  -1      609.77      631.24     43.90 o 
   2   6  -1     2117.35     2087.44     75.09 o 
   3   6  -1       50.40       42.85     18.19 o 
   4   6  -1     2056.32     2295.28    207.10 o 
   5   6  -1      720.80      614.58     54.59 o 
   6   6  -1      253.60      256.60     37.90 o 
   7   6  -1       21.73        9.57     24.58 o 
   8   6  -1       42.13       87.54     40.49 o 
   9   6  -1      144.40      189.24     47.94 o 
   0   7  -1     1819.37     1766.06     88.96 o 
   1   7  -1     1685.53     1647.01     70.12 o 
   2   7  -1      273.67      391.39     40.19 o 
   3   7  -1     1112.40     1049.92     70.63 o 
   4   7  -1      157.52      127.32     30.50 o 
   5   7  -1      102.73      130.52     37.44 o 
   6   7  -1      372.73      399.56     49.03 o 
   7   7  -1       61.67       26.37     30.23 o 
   8   7  -1     1452.13     1382.46    113.30 o 
   9   7  -1       18.22      102.87     52.48 o 
   1   8  -1      518.51      554.52     75.86 o 
   2   8  -1      266.51      290.60     41.33 o 
   3   8  -1     1853.28     1888.01    100.20 o 
   4   8  -1      178.09      214.50     38.90 o 
   5   8  -1      891.42      871.42     72.03 o 
   6   8  -1       26.85       31.30     30.49 o 
   7   8  -1      758.65      771.52     73.58 o 
   8   8  -1        3.19       21.62     43.30 o 
   0   9  -1      139.82      257.64     89.75 o 
   1   9  -1      981.78      928.96     86.79 o 
   2   9  -1      678.16      763.46     78.34 o 
   3   9  -1      338.84      473.69     62.57 o 
   4   9  -1      103.11      125.46     38.82 o 
   5   9  -1       62.98       65.90     33.47 o 
   6   9  -1       30.15       41.45     34.31 o 
   1  10  -1       85.27      115.69     59.55 o 
   2  10  -1      203.16      208.32     60.14 o 
   3  10  -1      103.00      105.43     44.72 o 
   4  10  -1     1101.88     1065.86    101.86 o 
   5  10  -1        7.72       53.56     44.68 o 
   0  11  -1       33.40        4.51     77.61 o 
   1  11  -1      173.89      102.74    107.13 o 
   2   0   0       10.29       10.56      6.76 o 
   4   0   0     4739.11     5946.79    194.32 o 
   6   0   0      172.93      116.86     40.72 o 
   8   0   0     4293.03     4113.06    225.26 o 
  10   0   0       22.48      -26.80     50.41 o 
   1   1   0    26307.52    30560.62    704.32 o 
   4   1   0       11.44        4.90      7.43 o 
   5   1   0     2443.53     2252.56     63.80 o 
   6   1   0     3106.90     2832.43     79.47 o 
   7   1   0     2908.71     2719.84     85.12 o 
   8   1   0      291.65      257.95     32.38 o 
   9   1   0      332.99      368.11     49.60 o 
  10   1   0      131.15      137.32     37.45 o 
  11   1   0       13.43       24.28     50.88 o 
   1   2   0     8231.37     7636.59    183.10 o 
   2   2   0       93.97      102.23     10.20 o 
   4   2   0      734.76      733.16     35.95 o 
   5   2   0     2008.81     1986.47     65.03 o 
   6   2   0       21.20       31.34     13.17 o 
   7   2   0     7206.31     7047.72    172.64 o 
   8   2   0      196.12      238.99     30.13 o 
   9   2   0      366.67      385.82     42.90 o 
  10   2   0        0.03      -11.97     40.54 o 
  11   2   0       54.20      111.58     74.89 o 
   1   3   0     1921.08     2076.35     54.28 o 
   2   3   0    12336.47    11276.23    271.84 o 
   3   3   0       19.02       26.57      9.13 o 
   4   3   0        7.51       31.58     12.49 o 
   5   3   0     2057.30     2193.04     65.16 o 
   6   3   0    18226.30    17583.48    389.12 o 
   7   3   0      464.55      535.58     41.79 o 
   8   3   0       10.86        9.32     21.27 o 
   9   3   0       40.53       18.75     29.18 o 
  10   3   0      458.85      559.58     88.89 o 
  11   3   0        6.94       95.21     74.82 o 
   0   4   0    20510.96    21545.41    652.75 o 
   1   4   0      999.17      864.29     47.17 o 
   2   4   0      122.06      129.41     14.89 o 
   3   4   0     1445.42     1610.28     50.08 o 
   5   4   0     1234.07     1228.56     48.69 o 
   6   4   0      182.48      159.47     29.17 o 
   7   4   0     1032.99      955.94     65.91 o 
   8   4   0       85.02       39.83     26.49 o 
   9   4   0      412.37      379.82     55.98 o 
  10   4   0        0.09       71.38     77.21 o 
  11   4   0       44.99      -61.43     61.43 o 
   1   5   0    10739.19    10812.63    242.85 o 
   3   5   0       73.66       45.24     13.89 o 
   4   5   0        7.66        4.26     19.73 o 
   5   5   0      992.45      993.40     71.13 o 
   6   5   0      294.64      291.00     43.54 o 
   7   5   0      425.83      473.54     62.24 o 
   8   5   0      118.14      155.87     55.79 o 
   9   5   0      631.63      692.02     77.48 o 
  10   5   0        0.23       15.32     71.64 o 
   0   6   0    18646.47    19993.94    619.78 o 
   1   6   0      620.52      608.42     36.08 o 
   2   6   0        9.30        5.56     13.61 o 
   3   6   0        1.78      -14.05     17.99 o 
   4   6   0      354.45      406.47     57.54 o 
   5   6   0      552.28      544.91     50.04 o 
   6   6   0        3.13       26.25     23.37 o 
   7   6   0        5.35       15.39     24.64 o 
   8   6   0     2810.96     2927.11    154.95 o 
   9   6   0      214.18      188.92     53.78 o 
   1   7   0     1422.21     1364.64     64.55 o 
   2   7   0     1402.99     1388.58     99.46 o 
   3   7   0      248.03      241.77     36.26 o 
   4   7   0       14.60       37.96     23.88 o 
   5   7   0      220.06      193.60     35.96 o 
   6   7   0     1447.85     1371.42    163.38 o 
   7   7   0      104.33      165.99     39.14 o 
   8   7   0       65.07      161.03     41.36 o 
   9   7   0      272.27      222.27     56.17 o 
   0   8   0     3914.42     3651.39    187.14 o 
   1   8   0      331.07      343.27     49.17 o 
   2   8   0        7.68        6.55     22.65 o 
   3   8   0      542.88      483.83     51.19 o 
   4   8   0       28.69        0.50     25.10 o 
   5   8   0      584.81      509.32     54.56 o 
   6   8   0       18.35       -4.52     28.75 o 
   7   8   0     2189.15     2306.39    145.38 o 
   8   8   0        4.50      -26.28     41.95 o 
   1   9   0     1812.36     1728.71    132.17 o 
   2   9   0     1492.92     1569.79    120.44 o 
   3   9   0      215.26      181.16     45.40 o 
   4   9   0        0.83      -10.66     30.66 o 
   5   9   0       18.52       31.58     31.43 o 
   6   9   0      255.30      387.38     54.86 o 
   0  10   0      193.19      274.23    111.71 o 
   1  10   0      163.43      238.42     72.68 o 
   2  10   0       11.40       58.58     37.35 o 
   3  10   0       87.97      116.67     43.83 o 
   4  10   0       40.14       53.01     65.90 o 
   5  10   0        2.25       14.53     42.82 o 
   1  11   0      232.02      275.39     86.17 o 
   2   0   1     8539.33     9013.67    273.93 o 
   6   0   1     5337.47     5045.75    174.97 o 
   8   0   1      363.31      336.96     42.01 o 
  10   0   1      371.62      427.99    107.86 o 
   0   1   1     6163.49     7489.78    284.47 o 
   1   1   1    13486.59    16178.63    423.47 o 
   3   1   1     1143.20      976.90     28.62 o 
   5   1   1     4226.82     4137.65    103.12 o 
   6   1   1     2481.97     2563.44     73.14 o 
   7   1   1     2544.48     2304.30     71.13 o 
   8   1   1     2285.62     2351.13     69.14 o 
   9   1   1      122.39      124.16     28.47 o 
  10   1   1      495.92      519.06     64.74 o 
  11   1   1      335.45      421.92    118.34 o 
   1   2   1     3197.76     2985.41    111.08 o 
   3   2   1     1333.84     1089.31     34.38 o 
   4   2   1     1383.12     1420.64     44.41 o 
   5   2   1     5076.83     5222.65    127.41 o 
   6   2   1      695.38      652.53     43.81 o 
   7   2   1     2542.88     2478.83     76.27 o 
   8   2   1      138.39      128.40     24.39 o 
   9   2   1      580.82      550.42     52.10 o 
  10   2   1       15.53       71.80     47.09 o 
  11   2   1     1006.12      891.62    109.49 o 
   1   3   1      439.84      467.49     21.34 o 
   2   3   1     3336.71     2879.37     79.30 o 
   3   3   1       20.73       33.53     12.32 o 
   4   3   1      167.88      212.66     18.14 o 
   5   3   1     1025.41     1107.67     48.14 o 
   6   3   1     2690.38     2640.07     79.60 o 
   7   3   1      463.63      536.62     49.43 o 
   8   3   1      230.07      242.43     31.79 o 
   9   3   1       22.19      -21.17     29.42 o 
  10   3   1      611.52      791.69     99.18 o 
  11   3   1       32.82        9.68     78.80 o 
   1   4   1      898.03      828.48     35.75 o 
   2   4   1     4729.22     4379.89    108.10 o 
   3   4   1     6061.99     5860.54    156.48 o 
   4   4   1      974.16      751.69     38.38 o 
   5   4   1     1099.14     1218.59    106.37 o 
   6   4   1     1403.88     1425.52     76.13 o 
   7   4   1      426.81      395.57     66.24 o 
   8   4   1        9.62       16.17     27.78 o 
   9   4   1      576.56      576.84    127.49 o 
  10   4   1       24.81      -10.08     67.53 o 
  11   4   1        9.03      -70.45     70.45 o 
   0   5   1     2590.02     2676.28    124.51 o 
   1   5   1     6605.07     7115.31    168.78 o 
   2   5   1      252.97      225.82     20.45 o 
   3   5   1     1504.73     1247.98     47.11 o 
   4   5   1       14.92       17.73     16.65 o 
   5   5   1     2561.54     2477.59    115.99 o 
   6   5   1      102.27      113.12     32.75 o 
   7   5   1      552.99      597.37     63.70 o 
   8   5   1     1293.14     1125.35     94.39 o 
   9   5   1      463.27      489.94    123.65 o 
  10   5   1       33.44       16.72     72.44 o 
   1   6   1      610.21      656.27     36.82 o 
   2   6   1     2117.04     2144.27     66.89 o 
   3   6   1       50.29       31.25     22.86 o 
   4   6   1     2056.42     2026.84     91.99 o 
   5   6   1      720.68      719.20     57.33 o 
   6   6   1      253.73      256.41     38.75 o 
   7   6   1       21.79       87.61     45.90 o 
   8   6   1       42.11       94.15     39.03 o 
   9   6   1      144.39      113.26     86.10 o 
   0   7   1     1818.65     1785.32     88.42 o 
   1   7   1     1685.14     1545.10     90.29 o 
   2   7   1      273.55      245.32     37.25 o 
   3   7   1     1112.28     1111.13     71.70 o 
   4   7   1      157.47      186.93     33.78 o 
   5   7   1      102.93       54.31     26.63 o 
   6   7   1      372.78      393.48     48.90 o 
   7   7   1       61.70      115.35     35.27 o 
   8   7   1     1452.16     1607.90    105.43 o 
   9   7   1       18.24      -18.96     49.41 o 
   1   8   1      517.75      545.30     56.60 o 
   2   8   1      266.50      359.05     43.03 o 
   3   8   1     1853.14     1848.67     99.70 o 
   4   8   1      178.11      196.53     36.90 o 
   5   8   1      891.76      861.52    116.81 o 
   6   8   1       26.87        0.50     30.39 o 
   7   8   1      758.59      679.08     70.16 o 
   8   8   1        3.19      -35.86     35.86 o 
   0   9   1      139.99      105.21     85.70 o 
   1   9   1      981.71     1024.81     86.23 o 
   2   9   1      678.19      685.89     72.89 o 
   3   9   1      338.68      375.97     49.71 o 
   4   9   1      103.11      122.53     53.85 o 
   5   9   1       63.08      115.43     37.78 o 
   6   9   1       30.14       35.64     35.08 o 
   1  10   1       85.29       80.60     53.80 o 
   2  10   1      203.10      300.76     81.24 o 
   3  10   1      103.02      175.80     49.61 o 
   4  10   1     1101.90     1121.81    102.46 o 
   5  10   1        7.71       58.12     48.12 o 
   0  11   1       33.38       39.00     84.11 o 
   1  11   1      173.81      238.11     98.37 o 
   2   0   2    11321.29    10953.07    328.85 o 
   4   0   2     3587.43     3935.57    136.65 o 
   6   0   2     3922.99     3325.91    128.04 o 
   8   0   2      105.71      145.92     30.85 o 
  10   0   2     1024.37     1279.30    178.97 o 
   1   1   2     4536.50     4903.75    136.14 o 
   2   1   2    13556.19    17365.34    342.17 o 
   4   1   2     6084.70     5356.63    116.08 o 
   5   1   2     4957.56     4632.61    105.38 o 
   6   1   2       46.58       35.69     11.89 o 
   7   1   2      415.81      459.26     29.14 o 
   8   1   2      929.15      912.24     45.29 o 
   9   1   2       70.49      114.76     25.14 o 
  10   1   2      414.34      371.08     53.83 o 
  11   1   2     1231.11     1091.03    118.94 o 
   0   2   2     1989.89     1821.75     83.82 o 
   1   2   2     5606.65     6059.87    147.54 o 
   2   2   2     7681.75     8311.45    230.42 o 
   4   2   2      698.91      708.03     30.16 o 
   5   2   2    11040.87    10368.20    234.82 o 
   6   2   2     1163.64     1296.11     49.09 o 
   7   2   2       23.07       48.93     16.35 o 
   8   2   2       18.96       28.56     19.41 o 
   9   2   2      674.71      663.29     56.56 o 
  10   2   2      836.57      813.56    103.55 o 
  11   2   2      602.81      794.55    154.03 o 
   1   3   2     1089.60     1285.90     41.59 o 
   2   3   2    10544.68    13413.06    318.87 o 
   3   3   2      165.88      195.31     17.00 o 
   4   3   2    34886.41    35399.61    839.79 o 
   5   3   2      610.60      650.31     32.73 o 
   6   3   2      194.44      248.71     32.26 o 
   7   3   2       69.34       58.55     20.20 o 
   8   3   2       42.41       43.30     21.26 o 
   9   3   2      122.99       86.09     35.11 o 
  10   3   2       76.00      107.46     82.12 o 
  11   3   2      194.04      285.77    106.00 o 
   0   4   2      118.82      137.25     20.85 o 
   1   4   2      356.33      352.75     22.21 o 
   2   4   2     4581.89     3966.46    110.25 o 
   3   4   2     7866.55     8532.94    210.13 o 
   4   4   2     1025.14     1101.65     45.89 o 
   5   4   2     2908.50     2956.88    106.23 o 
   6   4   2     3245.61     3357.99    140.76 o 
   7   4   2       48.54       36.44     28.84 o 
   9   4   2      373.86      366.57     72.37 o 
  10   4   2     1430.95      908.11    170.48 o 
  11   4   2       15.28       91.28     83.32 o 
   1   5   2     1379.94     1383.99     48.85 o 
   3   5   2     2491.19     1998.44     61.80 o 
   4   5   2      482.21      556.52     45.37 o 
   5   5   2     2418.14     2379.34    111.45 o 
   6   5   2      345.74      247.95     60.38 o 
   7   5   2      165.66      161.94     45.55 o 
   8   5   2       98.28      150.71     39.77 o 
   9   5   2      298.54      323.08     74.41 o 
  10   5   2        7.55       26.40     72.44 o 
   0   6   2      568.01      618.27     51.04 o 
   1   6   2     1997.38     2055.40     67.95 o 
   2   6   2     7584.79     7074.59    171.17 o 
   3   6   2      696.24      679.16     53.59 o 
   4   6   2       92.65      107.87     25.68 o 
   5   6   2     1905.34     1889.57     96.68 o 
   6   6   2      615.01      633.13     58.20 o 
   7   6   2        2.10       -2.38     26.05 o 
   8   6   2        6.58       36.18     30.13 o 
   9   6   2      112.33       91.76     56.18 o 
   1   7   2      786.17      904.43     45.99 o 
   2   7   2       78.31      108.90     26.00 o 
   3   7   2     2270.07     2224.29     98.82 o 
   4   7   2     1794.81     1833.71     95.71 o 
   5   7   2        9.40       14.76     23.40 o 
   6   7   2       15.03       38.85     27.22 o 
   7   7   2       37.78       83.65     32.13 o 
   8   7   2      244.24      259.00     46.21 o 
   9   7   2       38.80       48.32     58.28 o 
   0   8   2        5.85       26.19     35.70 o 
   1   8   2       62.94       14.72     23.66 o 
   2   8   2       38.01       -6.33     21.78 o 
   3   8   2     1269.08     1405.53     86.61 o 
   4   8   2      125.74      121.21     32.19 o 
   5   8   2      640.04      738.43     65.78 o 
   6   8   2       69.91       85.10     35.31 o 
   7   8   2       30.28       38.36     36.22 o 
   8   8   2       17.09       42.44     39.06 o 
   1   9   2      279.25      350.89     53.77 o 
   3   9   2      811.89      800.20     68.81 o 
   4   9   2     2036.67     2152.18    117.98 o 
   5   9   2       65.32       60.87     34.89 o 
   6   9   2       10.75      -12.14     33.60 o 
   0  10   2      101.53       96.58     85.17 o 
   1  10   2       31.72       46.72     48.14 o 
   2  10   2      660.93      694.90    101.16 o 
   3  10   2      183.02      258.02     53.76 o 
   4  10   2       68.82       64.43     52.77 o 
   5  10   2      126.39      147.58     46.17 o 
   1  11   2      110.83      114.42     59.17 o 
   6   0   3      541.73      436.95     34.42 o 
   8   0   3      392.39      452.58     68.06 o 
  10   0   3      179.06       69.33     49.88 o 
   0   1   3     3872.80     3637.05    114.19 o 
   1   1   3    16946.55    17770.98    478.80 o 
   3   1   3     2264.19     2217.25     51.41 o 
   4   1   3     3400.98     3835.23     86.47 o 
   5   1   3     4086.41     3885.89     91.81 o 
   6   1   3      208.81      334.01     33.38 o 
   7   1   3      935.21      892.61     40.73 o 
   8   1   3     3810.98     3775.03    121.09 o 
   9   1   3      264.55      278.67     45.41 o 
  10   1   3       46.97       24.04     32.36 o 
  11   1   3      148.22      141.96     47.75 o 
   1   2   3    23799.71    27089.39    719.49 o 
   2   2   3    17246.58    21545.78    568.49 o 
   3   2   3     3131.40     2889.57     79.28 o 
   4   2   3     3280.04     3729.04    100.98 o 
   5   2   3     5193.98     5211.30    117.29 o 
   6   2   3     1289.04     1516.23     65.79 o 
   7   2   3     1794.88     1978.73     74.86 o 
   8   2   3        6.73        6.44     17.50 o 
   9   2   3      465.19      403.09     46.57 o 
  10   2   3      338.76      325.18     69.12 o 
  11   2   3      624.76      587.06    131.74 o 
   1   3   3     5189.86     6305.21    158.21 o 
   2   3   3    22904.29    25496.79    602.21 o 
   3   3   3      217.72      320.24     20.29 o 
   4   3   3     2471.37     2670.85     79.42 o 
   5   3   3      951.41      999.20     48.92 o 
   6   3   3     5810.50     6173.64    191.54 o 
   7   3   3       88.00       85.84     25.31 o 
   8   3   3      615.98      840.04     62.17 o 
   9   3   3      253.96      259.75     73.10 o 
  10   3   3      569.80      560.66    129.09 o 
  11   3   3       41.57       27.46     70.05 o 
   1   4   3     1444.93     1130.58     44.70 o 
   2   4   3     1111.99     1037.59     60.02 o 
   3   4   3     4430.06     4510.49    120.58 o 
   4   4   3     2023.68     1800.27     60.45 o 
   5   4   3     2801.07     2700.39    101.37 o 
   6   4   3     3575.19     3338.19    122.51 o 
   7   4   3      214.44      243.51     36.94 o 
   8   4   3       24.80      -25.00     25.00 o 
   9   4   3      429.26      376.16     83.78 o 
  10   4   3      391.79      545.53    132.27 o 
   0   5   3       80.95       73.72     20.91 o 
   1   5   3     3950.68     3695.71     96.59 o 
   2   5   3     2034.97     2279.49     66.71 o 
   3   5   3     1076.77      946.84     57.78 o 
   4   5   3      328.55      380.34     38.47 o 
   5   5   3     1784.74     1807.01     92.66 o 
   6   5   3      621.15      667.71     65.21 o 
   7   5   3      832.58      884.69     81.94 o 
   8   5   3      886.42      980.16     86.43 o 
   9   5   3      620.87      652.92     95.71 o 
  10   5   3        5.68      -57.18     57.18 o 
   1   6   3     2559.39     2422.56     75.09 o 
   2   6   3     1545.37     1428.28     62.34 o 
   3   6   3     1019.72     1163.25     58.06 o 
   4   6   3     3156.80     2965.37    112.56 o 
   5   6   3     1539.91     1491.68     98.24 o 
   6   6   3      276.47      322.07     48.79 o 
   7   6   3      120.34      123.12     44.65 o 
   8   6   3       82.66       75.81     49.80 o 
   9   6   3       39.64       16.61     48.83 o 
   0   7   3     4193.54     4006.24    154.00 o 
   1   7   3      614.20      656.20     39.75 o 
   2   7   3      351.83      332.39     38.55 o 
   3   7   3     1375.59     1423.77     80.62 o 
   4   7   3       49.33       81.75     26.49 o 
   5   7   3       37.59       55.42     26.20 o 
   6   7   3       45.00       29.40     27.27 o 
   7   7   3      367.34      447.55     54.20 o 
   8   7   3     1175.15     1268.17     92.85 o 
   9   7   3      162.64      201.83     70.26 o 
   1   8   3      209.94      247.99     37.42 o 
   2   8   3       20.79       17.67     23.81 o 
   3   8   3      354.83      512.31     83.72 o 
   4   8   3       12.36      -26.53     37.72 o 
   5   8   3      114.45      166.12     36.19 o 
   6   8   3        2.55       41.47     32.11 o 
   7   8   3      943.05      903.87     78.92 o 
   8   8   3        5.65      -21.00     33.35 o 
   0   9   3      406.40      489.55    107.86 o 
   1   9   3      590.75      556.16     84.78 o 
   2   9   3      267.96      451.35     94.91 o 
   3   9   3      259.95      196.84     38.57 o 
   4   9   3       84.59       93.29     34.19 o 
   5   9   3        2.41        3.58     28.67 o 
   6   9   3      123.73      188.12     43.32 o 
   1  10   3       35.08       28.92     42.48 o 
   2  10   3      296.78      341.39     73.77 o 
   3  10   3      162.57      207.24     50.64 o 
   4  10   3      562.73      728.09     81.90 o 
   5  10   3       69.69       90.45     40.87 o 
   0  11   3      139.04      238.67    101.89 o 
   1  11   3       69.07      172.28     64.87 o 
   0   0   4   129412.13   128232.48   4750.27 o 
   2   0   4    38968.57    50416.28   1511.96 o 
   4   0   4     4776.80     5100.80    148.17 o 
   6   0   4      700.28      739.17     44.24 o 
   8   0   4     6817.18     6770.63    242.75 o 
  10   0   4     1091.44     1011.75    111.69 o 
   1   1   4    20536.98    23216.70    683.61 o 
   3   1   4     2789.28     2884.29     70.81 o 
   4   1   4       27.70       52.78     11.63 o 
   5   1   4     1773.63     1714.27     48.89 o 
   6   1   4     6609.68     6392.39    142.43 o 
   7   1   4     1014.81      967.53     42.52 o 
   8   1   4      480.62      533.75     41.78 o 
   9   1   4      839.21      897.19     57.38 o 
  10   1   4      271.63      210.89     63.74 o 
  11   1   4       89.23      165.32     43.82 o 
   1   2   4    17582.02    19153.36    508.20 o 
   2   2   4     5060.14     6597.45    185.31 o 
   3   2   4     1777.19     1728.55     50.48 o 
   4   2   4      303.32      296.94     18.54 o 
   5   2   4     2026.88     1964.17     77.13 o 
   6   2   4       43.14       30.02     12.67 o 
   7   2   4     5731.75     5127.69    150.04 o 
   8   2   4       81.83       91.83     39.36 o 
   9   2   4      509.31      577.49     63.98 o 
  10   2   4      171.57      125.69     39.79 o 
  11   2   4       29.50       31.58     70.05 o 
   1   3   4     6921.04     8660.41    214.20 o 
   2   3   4    16407.68    17178.30    461.08 o 
   3   3   4     1100.68     1252.16     70.91 o 
   4   3   4     1525.08     1475.87     51.57 o 
   5   3   4       16.43       24.29     11.73 o 
   6   3   4    11907.69    12051.97    339.46 o 
   7   3   4      378.64      360.58     39.65 o 
   8   3   4      219.17      215.61     40.57 o 
   9   3   4       85.71      107.61     34.10 o 
  10   3   4      753.91      747.37    101.78 o 
  11   3   4       35.76      -34.23     55.59 o 
   0   4   4     7362.24     6134.61    201.51 o 
   1   4   4     2515.76     2336.85     69.61 o 
   3   4   4      153.33      145.33     15.21 o 
   4   4   4       59.72       66.20     19.85 o 
   5   4   4     1149.32     1189.28     66.28 o 
   6   4   4      331.79      350.22     42.51 o 
   7   4   4     1050.49     1189.33     73.63 o 
   8   4   4      186.57      115.26     63.08 o 
   9   4   4      464.29      494.18    170.81 o 
  10   4   4       14.10       40.73     72.44 o 
   1   5   4     7180.39     6836.70    161.52 o 
   2   5   4     1818.37     1831.78     62.68 o 
   3   5   4      843.61      812.90     54.59 o 
   4   5   4       88.35      116.40     26.02 o 
   5   5   4      821.11      896.88     61.90 o 
   6   5   4      473.59      488.01     57.10 o 
   7   5   4      437.53      517.48     59.97 o 
   8   5   4       18.05       -6.19     39.23 o 
   9   5   4      825.88     1156.36    262.95 o 
  10   5   4        5.46       15.65     64.21 o 
   0   6   4    18117.05    18542.21    581.20 o 
   1   6   4     2046.06     2117.92     68.52 o 
   2   6   4     2394.98     2600.72     88.21 o 
   3   6   4      180.02      178.44     26.22 o 
   4   6   4       69.90       51.09     25.01 o 
   5   6   4      169.80      254.43     63.28 o 
   6   6   4       17.64       72.10     30.80 o 
   7   6   4      448.60      514.93     62.47 o 
   8   6   4     2055.24     2029.15    226.07 o 
   9   6   4       87.10      216.55     63.63 o 
   1   7   4     1790.01     1871.95     95.11 o 
   2   7   4      683.84      596.27     50.41 o 
   3   7   4      136.43       84.36     26.09 o 
   4   7   4      227.64      280.23     43.87 o 
   5   7   4       44.92       40.17     25.57 o 
   6   7   4     2024.48     2063.22    110.57 o 
   7   7   4      419.63      443.36     54.12 o 
   8   7   4       43.26       55.46     41.91 o 
   9   7   4      152.93      231.36     85.80 o 
   0   8   4     1763.45     1764.44    131.73 o 
   1   8   4      356.64      331.70     41.82 o 
   2   8   4      275.70      248.37     36.33 o 
   3   8   4      403.38      379.74     45.48 o 
   4   8   4       27.42       64.29     27.72 o 
   5   8   4      618.39      511.45     56.67 o 
   6   8   4       92.51      106.02     36.55 o 
   7   8   4     1541.95     1722.11    110.81 o 
   8   8   4        5.67       29.07     42.30 o 
   1   9   4     1191.92     1153.17    166.90 o 
   2   9   4      712.16      829.89     86.44 o 
   3   9   4      118.16      180.43     37.25 o 
   4   9   4      101.98      122.31     37.61 o 
   5   9   4       79.35       97.75     37.39 o 
   6   9   4      268.25      305.26     51.72 o 
   0  10   4      842.78      994.35    167.16 o 
   1  10   4      170.41      125.00     59.90 o 
   2  10   4        0.73       49.16     83.51 o 
   3  10   4        3.57        0.60     37.94 o 
   4  10   4        6.81      100.15     42.83 o 
   5  10   4        8.63       25.59     36.39 o 
   1  11   4      285.01      326.80     74.37 o 
   2   0   5    96869.32   117838.24   4364.23 o 
   4   0   5    16397.78    15103.34    412.36 o 
   6   0   5     2146.28     1906.90     85.01 o 
   8   0   5       92.65      100.56     27.54 o 
  10   0   5      833.75      921.45    169.15 o 
   0   1   5     8812.23     9120.34    288.42 o 
   1   1   5     5252.18     4996.43    113.90 o 
   3   1   5    10782.12    11867.56    286.88 o 
   4   1   5      115.37      133.37     15.64 o 
   5   1   5     3394.71     3115.59     81.66 o 
   6   1   5     2482.54     2515.95     72.62 o 
   7   1   5      928.49      811.41     42.59 o 
   8   1   5     1250.23     1236.23     74.57 o 
   9   1   5      559.87      514.95     55.93 o 
  10   1   5     1066.81     1112.25     81.03 o 
  11   1   5      317.33      339.44     56.59 o 
   1   2   5     2576.48     2240.96     75.13 o 
   2   2   5      272.26      210.75     20.97 o 
   3   2   5     5165.21     4532.80    120.81 o 
   4   2   5      411.40      371.32     20.41 o 
   5   2   5     3199.84     2996.40     80.52 o 
   6   2   5       50.34       93.46     21.96 o 
   7   2   5     1643.04     1670.20     68.78 o 
   8   2   5       23.37       48.21     22.72 o 
   9   2   5      891.43      982.49     84.34 o 
  10   2   5      383.35      325.74    105.75 o 
  11   2   5      663.87      796.63    183.88 o 
   0   3   5     2150.54     1756.84     90.71 o 
   1   3   5     1674.65     1888.70     57.94 o 
   2   3   5     3685.47     3099.86    100.81 o 
   3   3   5     1482.63     1468.62     60.42 o 
   4   3   5      262.45      320.90     38.66 o 
   5   3   5      539.21      631.86     46.44 o 
   6   3   5     2313.94     2361.09     92.67 o 
   7   3   5      317.84      343.81     51.15 o 
   8   3   5     1047.89     1162.99     88.47 o 
   9   3   5        5.76       13.87     29.43 o 
  10   3   5      196.87      260.16     68.07 o 
  11   3   5       55.65       57.31     80.40 o 
   1   4   5     1280.82     1282.67     46.97 o 
   2   4   5       36.19       33.80     11.00 o 
   3   4   5     1782.46     1832.84     73.39 o 
   4   4   5     3007.29     2618.15     96.67 o 
   5   4   5     1813.88     1840.84     83.06 o 
   6   4   5     1107.37     1191.42     79.14 o 
   7   4   5      250.13      286.04     40.14 o 
   8   4   5        2.14      -27.36     32.81 o 
   9   4   5      554.69      600.98     91.96 o 
  10   4   5       65.16      143.84     59.14 o 
   0   5   5      202.65      205.92     28.15 o 
   1   5   5     4209.18     4178.37    118.66 o 
   2   5   5     1533.58     1519.31     58.33 o 
   3   5   5     2772.79     2577.58     97.42 o 
   4   5   5     1018.65     1204.85     67.82 o 
   5   5   5     1950.43     1934.05     92.46 o 
   6   5   5      124.97      149.63     37.32 o 
   7   5   5      469.36      406.90     77.30 o 
   8   5   5       65.26       97.86     48.67 o 
   9   5   5      680.53      704.73    102.55 o 
  10   5   5      123.50      134.51     59.35 o 
   1   6   5      261.85      291.57     27.53 o 
   2   6   5     5372.46     5264.04    152.22 o 
   3   6   5       45.86        9.61     26.10 o 
   4   6   5     2847.06     2644.65    122.09 o 
   5   6   5      230.31      206.16     40.04 o 
   6   6   5      306.50      319.45     48.37 o 
   7   6   5      488.92      560.82     63.75 o 
   8   6   5       16.20       44.91     62.42 o 
   9   6   5      120.30      172.73     59.95 o 
   0   7   5     2251.96     2253.70    171.84 o 
   1   7   5      524.82      499.44     63.01 o 
   2   7   5     1147.05     1026.43     84.95 o 
   3   7   5     1075.97     1107.56     79.08 o 
   4   7   5      107.91      118.38     28.93 o 
   5   7   5      189.38      225.37     51.09 o 
   6   7   5     1493.98     1407.21    132.46 o 
   7   7   5       98.31       42.28     38.41 o 
   8   7   5      439.80      497.42    127.76 o 
   9   7   5       47.07       85.95     48.19 o 
   1   8   5      325.71      399.27     42.75 o 
   2   8   5       68.52       72.75     25.58 o 
   3   8   5     1286.56     1119.26    102.76 o 
   4   8   5       19.19        9.67     24.97 o 
   5   8   5     1762.46     1766.35    131.72 o 
   6   8   5       36.90       89.71     34.78 o 
   7   8   5      324.65      277.12     49.07 o 
   8   8   5        4.07       43.16     43.45 o 
   0   9   5      929.29      858.89    152.44 o 
   1   9   5      522.50      521.30     79.08 o 
   2   9   5      616.80      625.24     59.29 o 
   3   9   5      849.10      810.19     87.99 o 
   4   9   5       69.78       80.80     32.78 o 
   5   9   5       64.80       79.15     34.36 o 
   6   9   5        5.43      -16.51     32.07 o 
   1  10   5      225.90      168.02     59.10 o 
   2  10   5      134.06      176.96    126.70 o 
   3  10   5       67.38       85.98     51.35 o 
   4  10   5      722.40      768.74     74.46 o 
   0  11   5       28.63       36.62     58.64 o 
   0   0   6     6959.09     7848.80    307.06 o 
   2   0   6    33285.99    37074.18   1122.57 o 
   6   0   6     2353.38     1978.90     75.98 o 
   8   0   6      408.24      385.70     49.21 o 
  10   0   6     1085.26     1299.59    125.16 o 
   1   1   6     3010.09     3083.37     73.79 o 
   2   1   6     2901.53     3519.13     85.71 o 
   3   1   6    13344.85    14329.02    341.71 o 
   4   1   6     5477.23     5164.89    136.54 o 
   5   1   6     3502.38     3481.43    101.82 o 
   6   1   6      206.64      269.67     31.20 o 
   7   1   6      250.17      231.11     39.37 o 
   8   1   6       74.56       72.89     20.79 o 
   9   1   6      353.92      332.05     40.46 o 
  10   1   6     1512.85     1333.75     90.15 o 
  11   1   6      698.78      741.91     81.61 o 
   0   2   6     7564.23     8282.44    260.57 o 
   1   2   6     3715.16     3957.57    118.18 o 
   2   2   6      446.47      415.72     29.13 o 
   3   2   6     4787.87     4176.66    113.66 o 
   4   2   6      958.96     1085.65     43.53 o 
   5   2   6     4669.67     4481.01    124.77 o 
   6   2   6      561.28      606.19     40.75 o 
   7   2   6      288.58      270.47     34.76 o 
   8   2   6       74.73       53.99     27.01 o 
   9   2   6      434.09      263.84     53.67 o 
  10   2   6      656.20      640.57    105.62 o 
  11   2   6      436.23      407.16     62.70 o 
   1   3   6      965.48     1043.49     71.79 o 
   2   3   6    17285.53    20479.60    548.62 o 
   3   3   6      928.87     1198.49     56.29 o 
   4   3   6    10010.98     8857.40    260.77 o 
   5   3   6      946.09      990.61     59.09 o 
   6   3   6     1419.59     1194.20     69.59 o 
   7   3   6       14.86       17.62     25.13 o 
   8   3   6       94.44      133.99     35.31 o 
   9   3   6        6.65      -28.15     28.15 o 
  10   3   6       74.97       98.74     65.27 o 
  11   3   6      117.27      149.52     91.94 o 
   0   4   6      216.16      110.86     51.87 o 
   1   4   6     2697.47     2539.73     76.23 o 
   2   4   6     5101.04     4605.44    128.58 o 
   3   4   6     2817.38     2543.11     95.36 o 
   4   4   6     3916.14     4277.35    141.21 o 
   5   4   6     3428.49     3475.20    124.16 o 
   6   4   6     1029.79      841.82     63.02 o 
   7   4   6       89.18      102.78     30.06 o 
   8   4   6      438.20      489.69     60.61 o 
   9   4   6      134.44      156.80     57.55 o 
  10   4   6     1337.52     1351.13    142.97 o 
   1   5   6      951.24      997.22     58.18 o 
   2   5   6    11294.77    12220.24    300.50 o 
   3   5   6     5720.98     5141.39    169.15 o 
   4   5   6      419.23      529.07     46.03 o 
   5   5   6     2570.17     2399.99    102.77 o 
   6   5   6        8.57        1.37     22.75 o 
   7   5   6       57.34       58.89     30.25 o 
   8   5   6       68.76       62.71     71.51 o 
   9   5   6      709.85      896.94    113.59 o 
  10   5   6        2.69       30.00     55.56 o 
   0   6   6     1109.44     1165.05     67.68 o 
   1   6   6      781.79      732.61     39.61 o 
   2   6   6     2806.45     2735.81    147.73 o 
   3   6   6      319.82      333.97     39.68 o 
   4   6   6       71.59      114.58     27.05 o 
   5   6   6     1100.84      950.23     79.31 o 
   6   6   6      646.78      558.95     62.99 o 
   7   6   6       23.76       24.01     38.84 o 
   8   6   6       80.41       52.52     46.43 o 
   9   6   6       25.26       90.88     57.03 o 
   1   7   6       72.28      104.76     21.51 o 
   2   7   6      177.17      165.32     25.94 o 
   3   7   6     1488.90     1466.41     93.14 o 
   4   7   6     2019.71     1836.25     97.19 o 
   5   7   6      263.53      245.18     45.66 o 
   6   7   6       69.78       36.19     30.95 o 
   7   7   6      194.90      276.37     52.29 o 
   8   7   6      136.44      155.40     61.52 o 
   0   8   6       93.06      101.10     37.00 o 
   1   8   6      771.71      793.76     59.60 o 
   2   8   6       33.61       99.64     26.56 o 
   3   8   6     1547.19     1331.47     83.55 o 
   4   8   6      498.61      488.10     50.83 o 
   5   8   6     1450.89     1405.54     93.26 o 
   6   8   6       16.47       14.10     29.94 o 
   7   8   6       24.76       46.24     45.94 o 
   1   9   6       10.52       89.21     38.37 o 
   2   9   6        3.19       21.28     27.34 o 
   3   9   6     1171.28     1041.32     77.27 o 
   4   9   6     1292.13     1396.79    113.25 o 
   5   9   6       69.70      122.49     38.00 o 
   6   9   6      125.94       68.00     52.91 o 
   0  10   6       43.00      160.26     65.80 o 
   1  10   6       14.62       46.67     34.79 o 
   2  10   6      418.13      480.92     87.28 o 
   3  10   6       92.50      110.14     56.47 o 
   4  10   6       37.79       15.97     33.50 o 
   2   0   7     6167.32     5739.14    227.32 o 
   4   0   7    29990.58    33113.47    873.52 o 
   8   0   7     2107.43     1915.99    112.89 o 
  10   0   7       53.81       35.64     37.58 o 
   0   1   7    50366.22    57893.73   1751.97 o 
   1   1   7     8240.14     8762.62    196.50 o 
   2   1   7      750.10      738.12     27.11 o 
   3   1   7     2198.18     2286.08     61.96 o 
   4   1   7     1239.99     1418.91     47.57 o 
   5   1   7     2831.48     2582.51     73.69 o 
   7   1   7     2280.20     2197.98    132.08 o 
   8   1   7     1159.38     1275.28     68.91 o 
   9   1   7      534.82      492.24     44.72 o 
  10   1   7      113.21      141.94     37.01 o 
  11   1   7       54.01      108.86     43.62 o 
   1   2   7    12187.05    13013.13    287.87 o 
   2   2   7      719.23      719.56     30.24 o 
   3   2   7     1750.09     1601.32     61.25 o 
   5   2   7     2264.45     2341.32     80.06 o 
   6   2   7     3622.71     3509.52    126.24 o 
   7   2   7     2859.71     2731.95    106.74 o 
   8   2   7        6.71       -0.08     23.48 o 
   9   2   7      566.08      601.56     66.39 o 
  10   2   7      376.81      350.39     46.61 o 
  11   2   7      177.16      187.12     42.70 o 
   0   3   7    44139.45    47558.79   1434.30 o 
   1   3   7     4253.59     5023.86    154.02 o 
   2   3   7    23462.73    27019.30    729.91 o 
   3   3   7      308.11      365.20     32.35 o 
   4   3   7      149.83      183.33     25.29 o 
   5   3   7      291.60      309.33     57.26 o 
   6   3   7     2124.84     2302.65     90.05 o 
   7   3   7       12.11       24.32     61.53 o 
   8   3   7     1342.14     1230.23    115.95 o 
   9   3   7       33.21       27.34     30.79 o 
  10   3   7      720.89      816.95    108.40 o 
  11   3   7        5.74       48.96     69.32 o 
   1   4   7     5761.22     5949.18    140.50 o 
   2   4   7    10978.19    11418.39    285.35 o 
   3   4   7      991.58      864.45     65.62 o 
   4   4   7     1296.66     1246.53     82.37 o 
   5   4   7      956.41     1069.47     65.11 o 
   6   4   7      946.91      997.84     65.78 o 
   7   4   7      812.73      741.11     72.68 o 
   8   4   7      439.17      339.38     54.90 o 
  10   4   7      294.86      342.31     80.29 o 
   0   5   7      204.09      217.56     41.88 o 
   1   5   7     2005.22     1593.12     60.26 o 
   2   5   7     2911.56     3166.45    165.62 o 
   3   5   7     2316.97     1992.42     86.70 o 
   4   5   7      435.55      404.02     53.67 o 
   5   5   7     2256.46     2073.26     94.67 o 
   6   5   7      129.40      207.34     56.01 o 
   7   5   7     1439.98     1548.50    185.34 o 
   8   5   7       24.53       44.71     43.35 o 
   9   5   7      737.16      701.65    134.26 o 
  10   5   7        1.78       -0.28     50.12 o 
   1   6   7     1619.04     1608.84     58.26 o 
   2   6   7      578.62      534.16     46.58 o 
   3   6   7      426.32      363.66     40.47 o 
   4   6   7     2433.86     2317.51     98.54 o 
   5   6   7     1416.64     1332.19     94.42 o 
   6   6   7     1186.92     1156.69    147.80 o 
   7   6   7      222.75      130.71     48.66 o 
   8   6   7       37.01       66.78     50.34 o 
   9   6   7       73.06      165.55    151.18 o 
   0   7   7     1554.12     1690.96     89.15 o 
   1   7   7     1193.73     1186.22     61.66 o 
   2   7   7      192.76      271.18     30.98 o 
   3   7   7       24.09       34.89     20.02 o 
   4   7   7       53.81       47.28     27.79 o 
   5   7   7       60.52       97.10     56.50 o 
   6   7   7       70.93      117.23     38.72 o 
   7   7   7      496.12      425.42     77.85 o 
   8   7   7      473.92      605.55     95.02 o 
   1   8   7     1204.62     1235.36     67.02 o 
   2   8   7        6.90       15.49     22.42 o 
   3   8   7      659.63      593.48     54.51 o 
   4   8   7      177.70      187.57     36.17 o 
   5   8   7       21.60       53.13     30.85 o 
   6   8   7       14.72      -28.46     28.46 o 
   7   8   7      461.74      495.90     70.25 o 
   0   9   7     1137.64     1144.93    173.93 o 
   1   9   7      334.39      310.64     53.46 o 
   2   9   7      253.01      145.86     41.63 o 
   3   9   7       77.99       86.15     31.93 o 
   4   9   7       11.61       59.42     31.39 o 
   5   9   7       83.45      123.00     37.08 o 
   6   9   7      355.25      266.91     46.72 o 
   1  10   7       74.82      108.15     41.11 o 
   2  10   7      277.28      328.17     73.55 o 
   3  10   7       26.20       21.00     37.32 o 
   2   0   8    16440.47    19390.62    599.44 o 
   4   0   8     4970.52     5819.40    170.41 o 
   6   0   8     1074.63      879.87     71.54 o 
   8   0   8     3590.39     3288.29    148.52 o 
  10   0   8     1004.49     1126.59    115.40 o 
   1   1   8     5335.03     5344.91    122.40 o 
   2   1   8     3630.24     3478.37     86.58 o 
   3   1   8     2428.89     2673.16     70.35 o 
   4   1   8     4192.84     4782.40    118.79 o 
   5   1   8      349.61      295.80     23.29 o 
   6   1   8     1464.17     1235.73     60.87 o 
   7   1   8     2104.15     2078.64     90.27 o 
   8   1   8      401.64      421.59     39.28 o 
   9   1   8     1010.26     1036.70     77.06 o 
  10   1   8      201.27      177.75     38.24 o 
  11   1   8       96.23       82.12     44.93 o 
   0   2   8    11985.73    12673.17    396.02 o 
   1   2   8     7589.60     8103.04    184.77 o 
   2   2   8     2288.74     2999.84     76.62 o 
   3   2   8     1527.28     1574.73     52.10 o 
   4   2   8       23.58       25.11     11.49 o 
   5   2   8     1919.35     1720.59     88.23 o 
   6   2   8       10.55       20.66     19.17 o 
   7   2   8     4564.07     4458.08    172.06 o 
   8   2   8      820.55      770.26     72.35 o 
   9   2   8      839.41      836.56     69.34 o 
  10   2   8       28.57        8.52     26.86 o 
  11   2   8       26.45      -18.54     30.71 o 
   2   3   8     3759.49     3214.54    107.59 o 
   3   3   8      357.90      378.87     47.20 o 
   4   3   8      374.89      388.11     26.12 o 
   5   3   8       19.27       13.88     17.95 o 
   6   3   8     4022.46     3774.67    133.04 o 
   7   3   8       16.41        4.22     23.94 o 
   8   3   8     1157.06     1273.29    126.13 o 
   9   3   8      217.66      234.21     49.74 o 
  10   3   8      598.16      673.38     88.12 o 
  11   3   8       41.77       70.72     65.83 o 
   1   4   8     7991.62     8820.54    224.94 o 
   3   4   8       58.04       71.09     20.82 o 
   4   4   8       13.27       -1.47     18.63 o 
   5   4   8      254.39      282.25     35.67 o 
   6   4   8      120.01      109.45     29.08 o 
   7   4   8     1167.42     1041.25     86.15 o 
   8   4   8     2463.06     2317.29    137.91 o 
   9   4   8      206.78      169.31     63.17 o 
  10   4   8       58.61       77.17     54.11 o 
   1   5   8     2827.34     2477.39     79.75 o 
   2   5   8      846.46      967.88     90.80 o 
   3   5   8      505.19      500.85     44.66 o 
   4   5   8      131.21      172.57     29.93 o 
   5   5   8      381.96      381.07     67.52 o 
   6   5   8      452.59      561.86     70.37 o 
   7   5   8     1951.14     1975.14    238.60 o 
   8   5   8       89.03       62.00     48.65 o 
   9   5   8      844.96      849.20    114.52 o 
  10   5   8        9.57      -32.98     48.34 o 
   0   6   8     7231.21     7195.98    414.19 o 
   1   6   8      944.90      964.76     63.66 o 
   2   6   8     2466.87     2375.84     96.18 o 
   3   6   8      154.38      174.99     32.38 o 
   4   6   8       28.58       82.60     26.39 o 
   5   6   8      429.43      413.77     45.14 o 
   6   6   8       97.01       86.21     32.77 o 
   7   6   8      485.72      437.45     78.07 o 
   8   6   8      930.59      999.86    175.12 o 
   9   6   8      323.87      280.33     85.97 o 
   1   7   8     1412.87     1294.31     65.90 o 
   2   7   8     1338.65     1503.38     76.27 o 
   3   7   8      922.27      879.85     70.74 o 
   4   7   8      272.43      358.42     50.87 o 
   5   7   8      630.44      674.16     70.53 o 
   6   7   8      982.67     1017.19     94.32 o 
   7   7   8      339.31      264.11     63.33 o 
   8   7   8        3.73      120.80     53.82 o 
   0   8   8      153.85      225.08     82.19 o 
   1   8   8     1231.68     1147.55     75.49 o 
   2   8   8       83.90       71.55     24.52 o 
   3   8   8       41.36       26.68     25.12 o 
   4   8   8       77.38       95.09     30.89 o 
   5   8   8      950.89      986.03     76.44 o 
   6   8   8       18.09      -27.70     32.41 o 
   7   8   8      543.74      676.92     83.24 o 
   1   9   8      406.93      338.68     50.53 o 
   2   9   8      329.26      388.68     53.15 o 
   3   9   8      545.49      455.19     53.50 o 
   4   9   8      170.15      155.45     42.10 o 
   5   9   8      174.72      216.19     41.68 o 
   6   9   8      353.53      419.59     55.63 o 
   0  10   8     1615.11     1406.15    199.80 o 
   1  10   8      250.23      277.00     61.57 o 
   2  10   8       22.64       36.21     39.34 o 
   3  10   8        0.43       -1.11     32.95 o 
   4  10   8       20.53       43.16     33.69 o 
   2   0   9     1678.73     1905.95     78.01 o 
   4   0   9    40421.21    43210.23   1311.53 o 
   6   0   9     1832.43     1701.56    149.34 o 
   8   0   9       81.33       29.22     27.28 o 
  10   0   9      904.81     1040.72    113.34 o 
   0   1   9     1072.50      919.69     46.08 o 
   2   1   9     5879.04     5993.58    140.74 o 
   3   1   9    11026.16    11992.39    266.35 o 
   4   1   9     3909.29     4843.55    121.24 o 
   5   1   9     1627.80     1532.90     52.89 o 
   6   1   9     1103.21     1062.11     57.09 o 
   7   1   9     1097.41     1091.42     66.15 o 
   8   1   9      169.21      208.72     29.43 o 
   9   1   9      721.37      712.84     63.74 o 
  10   1   9     1080.40     1102.53     85.32 o 
  11   1   9      124.96      181.76     50.38 o 
   1   2   9       79.41       80.15     11.77 o 
   3   2   9    15291.04    14580.87    326.02 o 
   4   2   9      185.14      242.43     24.26 o 
   5   2   9     2502.15     2360.50     71.20 o 
   6   2   9      789.89      853.65     49.45 o 
   7   2   9     1171.19     1100.39     82.10 o 
   8   2   9      226.86      243.24     57.73 o 
   9   2   9      925.41      718.45     65.79 o 
  10   2   9      291.22      266.73     67.14 o 
  11   2   9      371.56      435.07     94.14 o 
   0   3   9    14731.63    15412.83    479.49 o 
   2   3   9     8859.45     8530.54    247.72 o 
   3   3   9     2276.81     2579.24     92.31 o 
   4   3   9      434.59      539.02     44.99 o 
   5   3   9        2.83       30.26     19.43 o 
   6   3   9     1036.85     1031.74     80.25 o 
   7   3   9       22.68        9.38     24.76 o 
   8   3   9     2531.58     2224.71    134.26 o 
   9   3   9      212.88      179.86     37.88 o 
  10   3   9      383.97      379.55     59.26 o 
   1   4   9     5428.11     5810.49    157.79 o 
   2   4   9      299.42      247.85     29.16 o 
   3   4   9      482.98      390.87     38.04 o 
   4   4   9     3271.82     2868.85    106.28 o 
   5   4   9      864.54      815.30     58.63 o 
   6   4   9      101.94       98.56     32.43 o 
   7   4   9      179.86      158.60     40.35 o 
   8   4   9      257.93      270.27     50.11 o 
   9   4   9      174.20      192.55     62.66 o 
  10   4   9       94.20       25.07     52.50 o 
   0   5   9       35.88       18.60     37.48 o 
   1   5   9      875.78      844.09     51.97 o 
   2   5   9      120.59      120.91     26.18 o 
   3   5   9     2620.32     2339.98    117.28 o 
   4   5   9      629.42      624.01     53.11 o 
   5   5   9     1401.44     1446.55    150.95 o 
   6   5   9      407.10      348.52     43.73 o 
   7   5   9      478.93      469.65     60.20 o 
   8   5   9      278.50      359.63     85.90 o 
   9   5   9      498.14      563.77     97.45 o 
  10   5   9       35.84       21.85     53.60 o 
   1   6   9      303.33      283.51     35.57 o 
   2   6   9     2307.60     2160.92     94.44 o 
   3   6   9      680.90      677.52     55.04 o 
   4   6   9     4049.98     3750.27    138.41 o 
   5   6   9       71.90       88.54     29.81 o 
   6   6   9      834.98      764.10     75.20 o 
   7   6   9      315.56      274.05     79.47 o 
   8   6   9        7.33      -33.61     39.91 o 
   9   6   9      274.18      310.64     93.66 o 
   0   7   9      221.21      264.37     50.08 o 
   1   7   9      670.72      643.25     45.67 o 
   2   7   9     2177.31     1831.29     93.88 o 
   3   7   9     1286.37     1172.94     91.63 o 
   4   7   9      693.25      605.72     65.06 o 
   5   7   9     1137.18     1068.96    114.81 o 
   6   7   9      978.90     1005.31     89.26 o 
   7   7   9       76.04       24.54     45.40 o 
   8   7   9      103.76      131.16     57.10 o 
   1   8   9      443.62      424.81     47.91 o 
   2   8   9      297.17      276.23     35.87 o 
   3   8   9      508.26      611.79     56.61 o 
   4   8   9      155.71       90.72     29.91 o 
   5   8   9      971.68      771.59     85.96 o 
   6   8   9        4.60       -7.73     34.16 o 
   7   8   9        5.65       50.65     46.27 o 
   0   9   9      196.76      273.83     84.11 o 
   1   9   9      141.48      132.83     35.59 o 
   2   9   9      307.79      506.33    100.46 o 
   3   9   9      947.08      777.57     70.95 o 
   4   9   9      104.49      117.85     34.69 o 
   5   9   9      446.25      443.53     64.80 o 
   6   9   9      111.82      195.29     44.78 o 
   1  10   9      225.66      231.94    146.07 o 
   2  10   9       48.36      109.87     43.61 o 
   3  10   9       15.62       18.82     37.03 o 
   4  10   9      351.29      471.60    108.12 o 
   2   0  10    10361.05     9327.33    305.08 o 
   4   0  10    27156.61    32212.20    994.50 o 
   6   0  10     1360.88     1196.30    107.11 o 
   8   0  10     1868.08     1773.73    109.96 o 
  10   0  10      599.27      738.17    138.24 o 
   1   1  10     3051.16     2793.17     74.30 o 
   2   1  10      257.39      275.67     18.43 o 
   3   1  10    11750.59    11988.36    270.26 o 
   4   1  10     5985.48     6246.41    149.20 o 
   5   1  10     2627.22     2455.54     82.58 o 
   6   1  10      192.73      198.07     26.16 o 
   7   1  10       87.68       88.49     21.41 o 
   8   1  10      120.76      111.54     25.41 o 
   9   1  10      821.63      826.26     69.31 o 
  10   1  10      142.94       83.87     32.93 o 
  11   1  10      215.82      260.02     53.98 o 
   0   2  10      910.12     1112.41     54.80 o 
   1   2  10     3136.23     2864.17     75.99 o 
   2   2  10     1017.86     1004.04     37.45 o 
   3   2  10    12437.47    13396.60    304.18 o 
   4   2  10       29.10       31.78     12.56 o 
   5   2  10     1470.14     1273.74     49.74 o 
   6   2  10      592.22      550.27     40.59 o 
   7   2  10      127.98      156.41     30.75 o 
   8   2  10      528.49      554.20     53.75 o 
   9   2  10      387.41      327.14     46.98 o 
  10   2  10      225.37      314.49     58.69 o 
  11   2  10      234.90      287.10     49.44 o 
   1   3  10     1241.58     1427.15     46.46 o 
   2   3  10     6299.50     7056.99    163.81 o 
   3   3  10     2514.30     2807.40     76.41 o 
   4   3  10     3626.79     3158.94    112.37 o 
   5   3  10        1.77       11.47     19.15 o 
   6   3  10      509.82      512.28     59.71 o 
   7   3  10       52.85       26.98     38.32 o 
   8   3  10      134.38      125.23     32.32 o 
   9   3  10      155.13      161.61     36.72 o 
  10   3  10      178.60       69.81     53.85 o 
   1   4  10     1019.06     1037.04     41.44 o 
   2   4  10     5665.04     5163.38    169.17 o 
   3   4  10     2190.49     1995.00     94.19 o 
   4   4  10     1731.49     1738.74     83.20 o 
   5   4  10     1267.54     1363.58     97.30 o 
   6   4  10      333.28      317.17     49.58 o 
   7   4  10      235.88      218.35     44.05 o 
   8   4  10     1712.39     1540.48    112.66 o 
   9   4  10      164.64      185.55     59.93 o 
  10   4  10      357.06      544.50     95.41 o 
   1   5  10      906.62      808.43     56.61 o 
   2   5  10       48.94       91.04     25.33 o 
   3   5  10     4609.54     4016.62    179.28 o 
   4   5  10     1303.65     1262.39     74.41 o 
   5   5  10     2487.20     2145.60    130.19 o 
   6   5  10       36.08       44.70     30.46 o 
   7   5  10      363.15      418.29     56.82 o 
   8   5  10       62.81        6.83     45.66 o 
   9   5  10      318.29      263.39     73.64 o 
  10   5  10        4.62      -25.19     87.83 o 
   0   6  10      854.20      679.76    157.48 o 
   1   6  10      125.79      103.89     25.01 o 
   2   6  10     1060.68     1077.92     68.92 o 
   3   6  10      451.51      485.60     47.67 o 
   4   6  10      133.08      116.45     30.12 o 
   5   6  10      200.22      231.92     35.83 o 
   6   6  10     1579.30     1679.07    258.84 o 
   7   6  10       39.85       39.57     42.55 o 
   8   6  10       23.45       26.01     46.63 o 
   9   6  10       24.69       43.09     58.17 o 
   1   7  10       38.77       36.56     17.64 o 
   2   7  10      139.27      197.77     32.28 o 
   3   7  10      439.39      427.41     92.36 o 
   4   7  10     3543.24     3108.11    124.50 o 
   5   7  10      789.20      621.57     70.29 o 
   6   7  10       33.27       69.97    105.94 o 
   7   7  10       53.28      -32.16     39.98 o 
   8   7  10        7.11       23.17     43.84 o 
   0   8  10       43.19       49.11     51.28 o 
   1   8  10     1093.90     1091.66     74.62 o 
   2   8  10       93.82       88.82     23.61 o 
   3   8  10     1097.35     1171.79    146.20 o 
   4   8  10      332.42      284.42     57.47 o 
   5   8  10      379.55      443.32     61.66 o 
   6   8  10       24.88        3.06     43.10 o 
   7   8  10      248.85      185.75     72.77 o 
   1   9  10       80.98      165.13     38.51 o 
   3   9  10      492.06      454.11     51.33 o 
   5   9  10      304.66      290.84     48.09 o 
   6   9  10      213.09      174.47     82.43 o 
   0  10  10      436.73      394.95    101.76 o 
   1  10  10       34.27       23.80     34.65 o 
   2  10  10      263.79      360.75     54.36 o 
   3  10  10        4.13       -3.36     36.16 o 
   4  10  10       29.48       33.87     40.08 o 
   2   0  11     6089.74     5329.68    183.48 o 
   4   0  11    15307.97    16908.91    539.83 o 
   6   0  11     9881.82     9524.34    534.15 o 
   8   0  11     1185.57     1253.54     93.27 o 
  10   0  11      117.00       97.78     61.43 o 
   1   1  11     5089.36     4873.46    117.52 o 
   2   1  11      799.34      797.38     32.21 o 
   3   1  11     3328.20     3355.34     86.65 o 
   4   1  11      203.81      221.28     18.54 o 
   5   1  11     1452.50     1474.40     64.53 o 
   6   1  11      145.48      216.00     30.65 o 
   7   1  11     2304.15     2105.47     86.22 o 
   8   1  11      494.30      646.62     59.09 o 
   9   1  11      841.07      845.39     70.84 o 
  10   1  11        3.79        0.99     28.89 o 
  11   1  11       14.37       65.23     48.55 o 
   1   2  11     6732.89     6226.46    149.02 o 
   2   2  11     4531.65     4639.01    115.49 o 
   3   2  11     3679.55     3867.98     99.77 o 
   4   2  11      673.05      896.24     39.21 o 
   5   2  11      148.12      137.57     21.90 o 
   6   2  11      158.15      227.51     34.61 o 
   7   2  11      476.08      527.40     51.34 o 
   8   2  11       56.28       52.93     29.91 o 
   9   2  11     1172.30     1453.81     96.23 o 
  10   2  11      201.12      226.05     42.42 o 
  11   2  11       17.46       95.97     45.96 o 
   0   3  11    37685.95    41008.73   1236.84 o 
   1   3  11      783.82      792.81     35.09 o 
   2   3  11     4768.51     5254.54    126.93 o 
   3   3  11      915.19     1042.44     40.65 o 
   4   3  11      472.12      503.58     44.17 o 
   5   3  11       64.09       67.69     23.59 o 
   6   3  11      320.58      310.38     39.14 o 
   7   3  11      151.04      161.34     34.47 o 
   8   3  11     4359.23     4155.75    243.89 o 
   9   3  11      271.61      192.79     42.20 o 
  10   3  11      357.04      262.69     46.84 o 
   1   4  11     4112.14     4228.95    109.00 o 
   2   4  11     2021.30     1978.41     70.29 o 
   3   4  11     1536.65     1471.41    100.49 o 
   4   4  11      295.25      288.12     40.40 o 
   5   4  11      740.73      749.18     56.65 o 
   6   4  11     2352.17     2445.92    134.20 o 
   7   4  11      228.17      303.98     57.89 o 
   8   4  11      387.40      447.40     55.86 o 
   9   4  11      310.25      362.65     54.57 o 
  10   4  11      347.90      509.21     76.81 o 
   0   5  11      331.40      435.36     40.98 o 
   1   5  11     2287.79     2124.89     76.52 o 
   2   5  11       61.75       81.06     23.90 o 
   3   5  11      732.67      709.30     74.11 o 
   4   5  11        5.04      -26.90     26.90 o 
   5   5  11     1289.20     1257.01     77.43 o 
   6   5  11       23.57       68.14     37.22 o 
   7   5  11     2953.34     2904.02    155.81 o 
   1   6  11      601.76      619.85     60.11 o 
   2   6  11     1458.14     1427.13     80.61 o 
   3   6  11      566.03      597.55     52.14 o 
   4   6  11     1033.73      978.46     78.99 o 
   5   6  11      173.15      144.18     47.80 o 
   6   6  11     2352.63     2281.35    186.68 o 
   7   6  11       53.23       81.70     57.18 o 
   8   6  11       61.63       37.32     49.40 o 
   9   6  11      107.47       77.67     60.87 o 
   0   7  11     2407.89     1713.65    287.69 o 
   1   7  11      118.13      146.54     31.77 o 
   2   7  11      338.85      302.01     37.51 o 
   3   7  11      133.97      114.78     25.16 o 
   4   7  11      113.20       65.50     27.86 o 
   5   7  11      497.12      571.78     66.79 o 
   6   7  11       22.48       55.84     39.04 o 
   7   7  11      216.91      145.62     51.50 o 
   8   7  11      143.35      238.60     76.75 o 
   1   8  11     2559.97     2292.76    171.59 o 
   2   8  11        7.98       11.40     21.06 o 
   3   8  11      247.43      236.23     57.30 o 
   4   8  11      153.18      173.12     41.92 o 
   5   8  11       31.55       64.88     35.80 o 
   6   8  11       68.02       69.76     54.39 o 
   7   8  11      271.72      250.89     72.68 o 
   0   9  11     3170.18     2930.07    327.03 o 
   1   9  11      212.74      225.52     41.54 o 
   2   9  11      116.26      197.68     49.34 o 
   3   9  11       30.25       32.34     35.06 o 
   4   9  11       15.72       39.28     30.51 o 
   5   9  11      204.93      141.45     46.19 o 
   1  10  11      135.01      137.85     63.55 o 
   2  10  11      134.61      199.09     44.11 o 
   3  10  11       17.75       32.81     34.47 o 
   2   0  12      326.49      294.19     32.59 o 
   4   0  12      206.80      164.97     29.85 o 
   6   0  12      108.76       47.44     24.42 o 
   8   0  12     3575.33     3518.30    157.09 o 
  10   0  12      184.72      245.30     88.09 o 
   1   1  12     3370.73     2985.39     78.54 o 
   2   1  12     7858.96     7978.23    184.34 o 
   3   1  12     3004.26     3227.74     84.73 o 
   4   1  12     2497.05     2647.02    100.53 o 
   5   1  12     1050.38     1077.98    102.01 o 
   6   1  12      133.74      170.18     24.34 o 
   7   1  12     1123.27     1294.41     69.25 o 
   8   1  12       18.62       29.66     22.86 o 
   9   1  12     1080.35     1098.09     94.29 o 
  10   1  12       72.01      106.69     34.99 o 
  11   1  12       35.67      126.66     61.23 o 
   0   2  12    10010.31    11341.18    366.35 o 
   1   2  12     4220.57     3781.24     96.61 o 
   2   2  12      258.57      281.38     25.27 o 
   3   2  12     5418.21     5505.15    136.15 o 
   4   2  12      218.05      253.29     21.62 o 
   5   2  12     1741.68     1555.97     67.11 o 
   6   2  12     1253.24     1370.91    114.86 o 
   7   2  12      641.83      565.59     61.36 o 
   8   2  12     1123.15     1073.80     78.86 o 
   9   2  12      726.14      767.90     70.48 o 
  10   2  12       23.85        1.02     28.82 o 
   1   3  12      464.34      529.53     32.53 o 
   2   3  12    14369.45    14796.88    332.74 o 
   3   3  12      929.56     1161.56     55.51 o 
   4   3  12      789.96      678.35     43.47 o 
   5   3  12      312.82      291.07     37.28 o 
   6   3  12      134.67       78.62     31.02 o 
   7   3  12       66.33       60.78     26.32 o 
   8   3  12      525.00      490.94     55.72 o 
   9   3  12      183.26      106.79     35.79 o 
  10   3  12      208.52      168.79     50.00 o 
   0   4  12     2693.39     2316.72     96.44 o 
   1   4  12     5211.28     5217.93    132.42 o 
   2   4  12       69.34       21.90     15.92 o 
   3   4  12       53.34       68.91     19.26 o 
   4   4  12       22.37        4.36     14.97 o 
   5   4  12      112.89       88.68     27.10 o 
   6   4  12      880.24      872.04     67.82 o 
   7   4  12      846.73      939.29     75.17 o 
   8   4  12     3907.50     3789.13    170.14 o 
   9   4  12      340.71      377.87     53.97 o 
  10   4  12       26.51        2.22     40.88 o 
   1   5  12     2547.86     2372.70     82.90 o 
   2   5  12       44.60        0.99     20.56 o 
   3   5  12      607.20      509.74     46.03 o 
   4   5  12       63.72       84.26     24.08 o 
   5   5  12      909.49      827.56     63.51 o 
   6   5  12      612.11      594.06     95.07 o 
   7   5  12     2328.27     2072.50    160.30 o 
   8   5  12      229.52      214.91     45.27 o 
   9   5  12      546.91      573.46     79.79 o 
   0   6  12     3135.09     2968.90    360.46 o 
   1   6  12     1097.69     1091.28     70.31 o 
   2   6  12      789.38      824.67     62.22 o 
   3   6  12      517.28      506.86     48.43 o 
   4   6  12      132.67      149.19     31.60 o 
   5   6  12       68.38       91.67     40.12 o 
   6   6  12      103.34      150.15     41.15 o 
   7   6  12      348.98      199.57     63.61 o 
   8   6  12      145.65      245.02     77.48 o 
   9   6  12      215.78      260.83     60.59 o 
   1   7  12       74.47       70.06     25.73 o 
   2   7  12      685.60      736.63    109.34 o 
   3   7  12      248.18      225.47     34.30 o 
   4   7  12      637.78      592.19     55.91 o 
   5   7  12      472.08      436.78     59.53 o 
   6   7  12      447.79      681.63     95.11 o 
   7   7  12      254.95      212.81     73.23 o 
   8   7  12       30.48       41.12     52.34 o 
   0   8  12      782.63      816.73     90.33 o 
   1   8  12     1809.02     1604.17    114.13 o 
   2   8  12       39.06       64.83     28.02 o 
   3   8  12      122.16      151.88     36.12 o 
   4   8  12        5.42        4.21     28.54 o 
   5   8  12      324.76      292.09     51.29 o 
   6   8  12        1.77       17.24     42.55 o 
   7   8  12      131.54      242.09     69.78 o 
   1   9  12       19.56       64.26     36.94 o 
   2   9  12      230.42      184.96     41.84 o 
   3   9  12      183.64      155.00     46.24 o 
   4   9  12       40.28       87.50     32.39 o 
   0  10  12     1914.30     1925.55    241.59 o 
   1  10  12      199.40      193.72     52.15 o 
   2  10  12       18.70       63.30     48.60 o 
   3  10  12        8.85       24.39     33.40 o 
   2   0  13     7090.88     8049.67    273.21 o 
   4   0  13    25042.11    25740.91    808.41 o 
   6   0  13       50.03       15.25     25.26 o 
   8   0  13       93.21       68.24     31.46 o 
   1   1  13     1605.69     1392.72     66.62 o 
   2   1  13    17706.86    19856.78    478.83 o 
   3   1  13     4329.85     4138.86    106.20 o 
   4   1  13     2344.54     2459.90     83.51 o 
   5   1  13     2437.99     2289.37    116.67 o 
   6   1  13       38.07       20.92     17.11 o 
   7   1  13       63.88       63.74     22.23 o 
   8   1  13       21.79       10.47     22.74 o 
   9   1  13      458.69      478.99     56.10 o 
  10   1  13      642.33      552.16     64.49 o 
   1   2  13     2210.33     2092.10     62.97 o 
   2   2  13        9.99       26.00     11.11 o 
   3   2  13    14678.18    15457.16    347.99 o 
   4   2  13      106.70       60.85     16.32 o 
   5   2  13     1727.01     1705.49     69.01 o 
   6   2  13      275.98      306.63     50.44 o 
   7   2  13       11.84       -0.88     23.68 o 
   8   2  13      403.91      362.83     79.93 o 
   9   2  13      370.47      350.35     54.47 o 
  10   2  13       19.16      -20.04     47.15 o 
   0   3  13      801.85      780.00     84.01 o 
   1   3  13      128.17      130.24     17.18 o 
   2   3  13    10741.65    10923.26    253.33 o 
   3   3  13     2080.93     2058.53     74.42 o 
   4   3  13      111.92      142.76     23.41 o 
   5   3  13      303.51      366.92     40.97 o 
   6   3  13      455.11      495.29     50.15 o 
   7   3  13       38.24       48.89     27.30 o 
   8   3  13     1671.83     1472.47     97.57 o 
   9   3  13      156.57      140.69     38.55 o 
  10   3  13      930.28      972.94     86.67 o 
   1   4  13     1498.04     1521.25     84.49 o 
   2   4  13      167.14      234.43     27.08 o 
   3   4  13     1283.49     1218.93     61.76 o 
   4   4  13     2466.70     2388.63    111.94 o 
   5   4  13      172.53      181.66     32.76 o 
   6   4  13      563.85      618.97     57.14 o 
   7   4  13      371.22      407.12     50.08 o 
   8   4  13      478.97      499.00     57.35 o 
   9   4  13      185.83      200.56     48.92 o 
  10   4  13       18.35       21.21     48.03 o 
   0   5  13       90.56       44.57     33.03 o 
   1   5  13      974.61     1034.96     55.54 o 
   2   5  13      195.05      165.39     38.07 o 
   3   5  13     1390.16     1272.98     65.12 o 
   4   5  13       95.95      128.70     24.44 o 
   5   5  13     1777.50     1649.46     93.85 o 
   6   5  13      314.27      352.69     46.01 o 
   7   5  13      273.41      227.22     53.58 o 
   8   5  13      226.54      236.17     46.34 o 
   9   5  13      237.27      258.57     99.53 o 
   1   6  13      607.05      505.80     50.19 o 
   2   6  13      302.29      268.13     76.62 o 
   3   6  13     2122.54     1876.05    107.02 o 
   4   6  13     4114.60     3780.71    140.58 o 
   5   6  13      203.82      138.97     37.48 o 
   6   6  13      206.01      314.52     54.20 o 
   7   6  13      103.03      131.21     55.52 o 
   8   6  13      104.34      118.63     43.76 o 
   0   7  13      135.03      130.40     56.12 o 
   1   7  13       86.42       65.83     22.57 o 
   2   7  13     2149.93     2188.34     99.70 o 
   3   7  13      187.73      271.30     42.43 o 
   4   7  13      144.83      158.42     31.15 o 
   5   7  13     1785.61     1820.16    193.15 o 
   6   7  13      116.82       89.21     48.35 o 
   7   7  13       74.29       64.09     50.48 o 
   8   7  13        0.68       18.93     51.86 o 
   1   8  13       84.62       96.80     26.68 o 
   2   8  13        9.69       37.42     22.55 o 
   3   8  13      555.32      587.37     56.99 o 
   4   8  13      157.89      145.77     35.82 o 
   5   8  13      259.39      322.33     90.35 o 
   6   8  13       18.03       28.61     44.77 o 
   7   8  13       72.14       92.71     60.96 o 
   0   9  13      525.13      551.19     79.72 o 
   1   9  13       38.64       30.41     25.73 o 
   2   9  13      163.04      280.55     47.67 o 
   3   9  13      393.16      360.53     51.00 o 
   4   9  13       37.66       54.83     30.92 o 
   5   9  13      433.58      400.62     60.82 o 
   1  10  13       70.09       36.16     57.49 o 
   2  10  13       63.91      125.18     38.60 o 
   0   0  14     4453.69     3999.02    195.35 o 
   2   0  14     4363.94     3695.89    137.60 o 
   4   0  14     3278.12     3426.48    138.15 o 
   6   0  14     5190.67     5139.91    195.22 o 
   8   0  14      132.61      120.18     49.78 o 
  10   0  14      425.61      510.24    122.85 o 
   1   1  14      832.58      765.81     36.34 o 
   2   1  14     5077.21     5734.95    139.52 o 
   3   1  14     4330.29     4223.29    108.03 o 
   4   1  14     8212.01     8103.51    218.36 o 
   5   1  14     1261.05     1193.75     66.35 o 
   6   1  14       56.14       24.96     26.64 o 
   7   1  14     1099.90     1106.42     77.53 o 
   8   1  14      158.30      138.88     35.43 o 
   9   1  14      367.41      325.45     48.72 o 
  10   1  14      174.75      169.63     42.37 o 
   0   2  14     3581.15     4264.90    156.30 o 
   1   2  14     2546.53     2589.81     73.90 o 
   2   2  14      592.63      575.68     31.48 o 
   3   2  14     9227.78     9753.13    226.92 o 
   4   2  14      221.86      218.48     25.39 o 
   5   2  14     1047.92      937.07     64.27 o 
   6   2  14      251.45      303.93     39.43 o 
   7   2  14      656.75      745.48     64.41 o 
   8   2  14      413.29      351.35     48.55 o 
   9   2  14      827.35      898.13     76.83 o 
  10   2  14       64.66       42.76     32.41 o 
   1   3  14      142.00      188.17     20.54 o 
   2   3  14       90.95       60.59     15.45 o 
   3   3  14     1465.66     1810.84     81.08 o 
   4   3  14     2595.80     2132.41     93.55 o 
   5   3  14       36.48       31.89     26.06 o 
   6   3  14      143.89      214.98     36.45 o 
   7   3  14      124.40       91.38     30.30 o 
   8   3  14       68.75       75.37     31.88 o 
   9   3  14      190.22      244.07     46.44 o 
  10   3  14      114.18      122.10     42.57 o 
   0   4  14     1321.66     1305.83     71.85 o 
   1   4  14      878.26      918.07     69.69 o 
   2   4  14     1731.33     1701.51     73.03 o 
   3   4  14      836.40      682.30     46.80 o 
   4   4  14      600.68      551.11     42.80 o 
   5   4  14      850.97      840.41     74.18 o 
   6   4  14       61.91       44.21     26.42 o 
   7   4  14      106.42      116.01     33.98 o 
   8   4  14      800.51     1015.62     83.24 o 
   9   4  14       31.11       78.41     34.78 o 
  10   4  14      126.85      198.13     47.28 o 
   1   5  14      447.47      425.40     36.81 o 
   2   5  14      150.04      197.43     44.99 o 
   3   5  14     2057.85     1865.95     78.84 o 
   4   5  14      303.85      323.66     35.21 o 
   5   5  14     1067.84     1108.38    132.59 o 
   6   5  14      927.43      981.03     76.49 o 
   7   5  14      482.64      462.66     56.09 o 
   8   5  14        7.35        7.98     33.41 o 
   9   5  14      171.37      138.09     50.31 o 
   0   6  14       42.51       37.75     31.84 o 
   1   6  14       70.49       63.08     21.38 o 
   2   6  14     1096.66     1119.32     71.58 o 
   3   6  14     1434.05     1412.24     74.76 o 
   4   6  14      454.11      387.85     37.43 o 
   5   6  14       95.89      136.97     32.17 o 
   6   6  14     1678.46     1701.08    122.06 o 
   7   6  14       14.31       54.99     32.88 o 
   8   6  14      118.75      108.03     66.81 o 
   1   7  14      422.08      482.99     48.14 o 
   2   7  14     1568.16     1474.12     88.10 o 
   3   7  14      105.57      104.64     27.22 o 
   4   7  14     2119.15     2017.27    106.72 o 
   5   7  14      830.88      702.03     62.58 o 
   6   7  14      102.01       40.08     35.08 o 
   7   7  14       23.96       73.82     41.99 o 
   0   8  14      309.52      256.09     54.36 o 
   1   8  14     1643.89     1558.41     95.08 o 
   2   8  14        9.53       -0.87     29.89 o 
   3   8  14      341.05      325.42     43.13 o 
   4   8  14       19.18       13.44     26.35 o 
   5   8  14      253.58      327.60    123.85 o 
   6   8  14        6.50       29.95     47.18 o 
   1   9  14       90.07      107.07     37.09 o 
   2   9  14       53.06       32.56     30.10 o 
   3   9  14      242.40      284.83     46.97 o 
   4   9  14      133.75      205.36     48.82 o 
   5   9  14      216.51      176.88     83.18 o 
   0  10  14      283.39      219.43     82.92 o 
   1  10  14        8.27       52.24     39.05 o 
   2  10  14      283.60      306.08     52.28 o 
   2   0  15     7456.26     7119.10    241.05 o 
   4   0  15      182.31      211.98     33.44 o 
   6   0  15    13074.77    12126.52    411.47 o 
   8   0  15      219.78      223.58     46.39 o 
  10   0  15      347.44      296.65     99.77 o 
   0   1  15     1149.29     1090.16     64.16 o 
   1   1  15     2164.29     1718.76     61.73 o 
   2   1  15     1562.31     1707.94     55.85 o 
   3   1  15      332.51      329.55     30.04 o 
   4   1  15      682.65      828.11     48.78 o 
   5   1  15      378.32      421.08     36.35 o 
   6   1  15      171.92      258.46     31.78 o 
   7   1  15     3268.46     2983.41    181.40 o 
   8   1  15      227.36      292.58     44.63 o 
   9   1  15      341.95      408.11     55.06 o 
  10   1  15      139.45      109.41     59.06 o 
   1   2  15     2713.73     2406.78     70.96 o 
   3   2  15     1402.24     1511.31     58.48 o 
   4   2  15       27.92        1.62     14.21 o 
   5   2  15      205.27      131.03     28.54 o 
   6   2  15      271.89      236.44     36.83 o 
   7   2  15      810.26     1016.06    117.31 o 
   8   2  15       30.80       41.53     29.74 o 
   9   2  15     1199.46     1239.29     94.14 o 
  10   2  15       66.48       21.58     33.35 o 
   0   3  15    27302.94    28627.20    882.99 o 
   1   3  15      266.62      305.55     33.69 o 
   2   3  15      393.54      400.91     28.07 o 
   3   3  15       14.80       34.28     17.98 o 
   4   3  15       49.23       84.32     30.05 o 
   5   3  15        8.94       15.93     19.83 o 
   6   3  15      217.56      254.70     74.13 o 
   7   3  15      376.47      416.35     49.51 o 
   8   3  15     3899.55     3940.56    257.22 o 
   9   3  15      221.01      252.98     46.77 o 
  10   3  15       28.76      -27.41     33.82 o 
   1   4  15     3477.80     3441.16    123.43 o 
   2   4  15     1352.85     1079.81     58.05 o 
   3   4  15       52.58       55.43     19.47 o 
   4   4  15       39.35       22.85     19.99 o 
   5   4  15      597.14      665.76     65.57 o 
   6   4  15     1247.29     1353.14     88.18 o 
   7   4  15      896.01      926.59     92.23 o 
   8   4  15      159.72      181.31     41.42 o 
   9   4  15      128.58      103.58     40.78 o 
   0   5  15      115.63      127.13     38.82 o 
   1   5  15     1454.69     1447.21     80.76 o 
   2   5  15     1086.78     1121.65    105.98 o 
   3   5  15      698.20      694.64     48.89 o 
   4   5  15       80.62       69.55     24.91 o 
   5   5  15      980.48     1075.18     76.28 o 
   6   5  15       15.94       28.94     38.93 o 
   7   5  15     1683.64     2035.56    190.13 o 
   9   5  15      150.43      130.50     52.81 o 
   1   6  15      461.48      384.92     42.63 o 
   2   6  15     1068.33     1125.92     74.23 o 
   3   6  15      604.65      504.36     42.35 o 
   4   6  15      543.16      521.19     75.49 o 
   5   6  15       26.09       40.64     26.17 o 
   6   6  15     2396.44     2445.10    127.78 o 
   7   6  15      106.20      178.56     43.79 o 
   8   6  15       12.18       63.30     43.48 o 
   0   7  15     1172.45     1334.58    117.35 o 
   1   7  15      997.25      782.90     98.51 o 
   2   7  15      423.45      432.76     46.84 o 
   3   7  15       86.56       86.42     25.98 o 
   4   7  15       44.95       65.75     24.54 o 
   5   7  15      126.84      135.94     33.37 o 
   6   7  15      112.40      138.14     42.95 o 
   7   7  15      155.49      132.82     57.72 o 
   1   8  15     2610.17     2471.82    123.47 o 
   2   8  15       68.76       73.10     26.42 o 
   3   8  15       28.05       62.59     28.38 o 
   4   8  15       55.31       75.05     28.81 o 
   5   8  15      179.75      227.32     65.13 o 
   6   8  15       45.86      101.02     51.22 o 
   0   9  15     1648.91     1585.01    145.57 o 
   1   9  15      141.04      217.23     47.60 o 
   2   9  15       12.94       65.86     37.41 o 
   3   9  15       53.06       97.46     41.01 o 
   4   9  15      100.70      127.40     45.94 o 
   1  10  15       71.00      124.63     61.33 o 
   2   0  16     1748.59     1522.59     79.34 o 
   4   0  16     1473.75     1721.51     92.62 o 
   6   0  16       40.81       56.93     34.21 o 
   8   0  16     2253.10     2308.95    178.99 o 
  10   0  16       28.68      -54.26     54.26 o 
   1   1  16     2456.80     2062.85     65.30 o 
   2   1  16     2240.11     2108.79     65.31 o 
   3   1  16     1697.38     1576.49     66.51 o 
   4   1  16      740.73      792.81     48.67 o 
   5   1  16     1719.05     1701.64     73.84 o 
   6   1  16       66.35       72.11     21.73 o 
   7   1  16     1415.04     1363.58    149.73 o 
   8   1  16      239.82      244.61     44.50 o 
   9   1  16      561.33      614.55     91.67 o 
  10   1  16       22.69      -36.17     36.17 o 
   0   2  16     9584.27    10334.42    443.70 o 
   1   2  16     3116.37     3126.38     86.73 o 
   2   2  16      405.55      466.49     34.77 o 
   3   2  16     2049.88     1962.46     73.71 o 
   4   2  16       30.91       55.80     22.07 o 
   5   2  16      706.70      723.79     65.37 o 
   6   2  16     1150.43     1142.78     77.33 o 
   7   2  16      672.33      658.87     61.31 o 
   8   2  16      645.86      688.54     67.52 o 
   9   2  16      194.80      267.41     47.78 o 
  10   2  16       43.03      123.83     47.65 o 
   1   3  16       74.57       73.78     19.44 o 
   2   3  16     5323.75     5191.17    148.82 o 
   3   3  16      213.37      244.99     28.90 o 
   4   3  16      872.92      888.12     63.70 o 
   5   3  16      376.16      384.46     43.32 o 
   6   3  16      461.89      396.97     48.09 o 
   7   3  16      296.36      325.57     46.78 o 
   8   3  16      260.13      201.12     43.05 o 
   9   3  16      159.49      168.15     43.87 o 
  10   3  16      103.41      150.84     47.00 o 
   0   4  16     4148.57     3985.85    170.63 o 
   1   4  16     2294.13     2178.55     95.08 o 
   2   4  16     1899.27     1734.26     86.48 o 
   3   4  16     1181.27     1049.24     59.57 o 
   4   4  16     1639.13     1600.59     90.45 o 
   5   4  16       90.75      141.71     30.98 o 
   6   4  16     1111.81     1068.22     90.84 o 
   7   4  16      972.56     1025.19    127.69 o 
   8   4  16     2355.25     2222.50    148.52 o 
   9   4  16      163.26      144.74     44.61 o 
   1   5  16     2215.50     2235.10     98.39 o 
   2   5  16      692.97      631.96     53.44 o 
   3   5  16      779.28      754.63     80.46 o 
   4   5  16      159.35      122.77     28.64 o 
   5   5  16     2041.86     2119.48    209.71 o 
   6   5  16      660.01      784.28     84.08 o 
   7   5  16      946.34     1070.86     97.07 o 
   8   5  16      248.57      222.12     45.20 o 
   9   5  16      292.38      329.32     68.34 o 
   0   6  16      474.98      519.26     78.61 o 
   1   6  16      510.81      523.53     62.25 o 
   2   6  16       39.78       52.50     23.04 o 
   3   6  16      144.10      144.40     25.59 o 
   4   6  16       47.26       52.58     33.82 o 
   5   6  16       36.83       34.15     24.95 o 
   6   6  16       60.59       98.24     37.07 o 
   7   6  16      214.76      235.38     47.67 o 
   8   6  16      275.84      463.75     72.53 o 
   1   7  16      209.81      172.93     31.66 o 
   2   7  16     1083.29     1122.64     79.04 o 
   3   7  16       66.34       90.30     26.38 o 
   4   7  16      476.74      639.20     70.53 o 
   5   7  16       13.62       35.98     29.93 o 
   6   7  16      178.16      244.94     51.88 o 
   7   7  16       17.96        8.20     36.20 o 
   0   8  16      192.15      149.51     48.50 o 
   1   8  16     1118.23      977.57     74.58 o 
   2   8  16       12.47        0.46     21.63 o 
   3   8  16      526.59      417.32     46.67 o 
   4   8  16       26.69       95.28     36.23 o 
   5   8  16      222.70      271.74     60.91 o 
   6   8  16       58.80      116.24    105.67 o 
   1   9  16       38.87       24.29     25.68 o 
   2   9  16      131.25      227.68     37.58 o 
   3   9  16       32.73       98.84     33.54 o 
   4   9  16       90.39      274.26     78.87 o 
   2   0  17      126.83      166.82     30.85 o 
   4   0  17     8240.02     7860.22    274.65 o 
   6   0  17      132.61      180.26     53.54 o 
   8   0  17      243.66      174.05     56.31 o 
  10   0  17      151.15      206.96     87.96 o 
   0   1  17      295.26      323.50     38.27 o 
   1   1  17      623.70      629.48     36.66 o 
   2   1  17     5364.12     5547.89    139.20 o 
   3   1  17     3158.81     2962.59     97.72 o 
   4   1  17      121.51      137.10     23.93 o 
   5   1  17     2287.30     2157.05     83.60 o 
   6   1  17       80.99       45.30     23.58 o 
   7   1  17       65.76       68.04     28.24 o 
   8   1  17      292.81      306.44     45.41 o 
   9   1  17      299.18      495.16     71.95 o 
  10   1  17      117.53      179.32     50.47 o 
   1   2  17     1468.53     1416.76     55.10 o 
   2   2  17        5.28       16.24     14.53 o 
   3   2  17     5137.77     5137.97    147.63 o 
   4   2  17     2189.68     2022.45     90.09 o 
   5   2  17      869.74      729.40     59.18 o 
   6   2  17      285.98      260.16     38.37 o 
   7   2  17       77.99       64.81     29.98 o 
   8   2  17        7.92      -21.57     26.67 o 
   9   2  17      223.32      268.27     59.92 o 
  10   2  17       96.54       46.51     43.18 o 
   0   3  17     3736.68     3904.24    166.09 o 
   1   3  17      260.33      264.95     26.13 o 
   2   3  17     5942.53     5524.49    158.19 o 
   3   3  17      117.80      133.72     35.56 o 
   4   3  17     1686.97     1734.86     92.32 o 
   5   3  17      684.32      693.08     66.56 o 
   6   3  17      977.21     1035.09     75.42 o 
   7   3  17       75.92      105.95     33.81 o 
   8   3  17       37.92       14.74     31.23 o 
   9   3  17       26.21       12.72     35.29 o 
   1   4  17      223.41      249.93     29.64 o 
   2   4  17     2064.44     1986.79     81.17 o 
   3   4  17     2019.45     1749.40     91.55 o 
   4   4  17     4586.63     4218.49    154.88 o 
   5   4  17      324.04      339.87     47.85 o 
   6   4  17       41.13       58.21     26.56 o 
   7   4  17      126.36       46.95     33.88 o 
   8   4  17       21.79       32.56     35.52 o 
   9   4  17       47.84       88.72     42.87 o 
   0   5  17       13.83       12.54     29.43 o 
   1   5  17      784.79      700.78     56.88 o 
   2   5  17        3.68        7.29     17.19 o 
   3   5  17     2872.33     2931.61    103.35 o 
   4   5  17        9.78       12.03     22.84 o 
   5   5  17     1296.24     1136.51     98.43 o 
   6   5  17       31.69       71.15     32.06 o 
   7   5  17      179.46      193.75     43.47 o 
   8   5  17       12.68       25.17     34.61 o 
   1   6  17      157.08      124.26     26.89 o 
   2   6  17      195.16      228.80     34.94 o 
   3   6  17      597.37      531.71     52.54 o 
   4   6  17     2308.60     2164.80    113.43 o 
   5   6  17       52.47       79.82     28.72 o 
   6   6  17       26.00       29.08     51.63 o 
   7   6  17        5.47       60.05     36.65 o 
   8   6  17       81.14      102.94     47.95 o 
   0   7  17       44.50       33.78     28.62 o 
   1   7  17       70.66       60.00     24.35 o 
   2   7  17     1573.32     1304.52     85.50 o 
   3   7  17      128.01      100.12     28.88 o 
   4   7  17        5.37       72.38     44.42 o 
   5   7  17      418.30      489.35     63.31 o 
   6   7  17      186.06      144.75     40.16 o 
   7   7  17        9.27       73.17     44.17 o 
   1   8  17      305.59      318.10     47.73 o 
   2   8  17        3.31      -21.18     21.18 o 
   3   8  17      682.01      664.32     61.58 o 
   4   8  17       78.70       74.17     33.43 o 
   5   8  17      291.38      417.62     78.12 o 
   0   9  17        7.86       31.79     36.32 o 
   1   9  17       28.62       46.65     27.77 o 
   2   9  17      262.56      242.46     47.22 o 
   3   9  17      126.83       93.08     36.02 o 
   4   9  17       53.28       59.38     54.39 o 
   2   0  18     4864.71     4683.08    176.90 o 
   4   0  18     1183.18     1301.12     86.20 o 
   6   0  18     4383.55     4231.54    177.88 o 
   8   0  18      327.00      312.83     70.09 o 
  10   0  18     1182.51     1328.14    204.71 o 
   1   1  18      533.72      499.01     33.86 o 
   2   1  18      955.12      906.33     83.71 o 
   3   1  18     2844.40     2820.63    107.64 o 
   4   1  18      279.24      272.56     30.24 o 
   5   1  18      318.07      357.19     38.35 o 
   6   1  18     3120.85     3126.63    123.99 o 
   7   1  18      509.57      466.59     54.25 o 
   8   1  18      165.19      148.24     35.24 o 
   9   1  18      313.55      288.22     60.34 o 
  10   1  18      478.51      283.39     98.38 o 
   0   2  18     1971.97     2204.74    140.58 o 
   1   2  18     2819.96     2682.15     82.19 o 
   2   2  18      123.23      130.99     20.67 o 
   3   2  18     2730.53     2634.37     91.85 o 
   4   2  18      143.95      112.67     26.82 o 
   5   2  18      946.65      899.39     95.00 o 
   6   2  18      551.07      565.20     54.98 o 
   7   2  18      710.51      768.66     69.94 o 
   8   2  18      211.94      221.83     42.53 o 
   9   2  18      690.33      637.46     68.94 o 
   1   3  18       37.39       34.32     20.60 o 
   2   3  18      125.14      143.10     27.47 o 
   3   3  18       56.37      103.64     25.68 o 
   4   3  18     5611.57     5128.32    180.61 o 
   5   3  18      380.19      370.25     44.34 o 
   6   3  18        5.26       -1.36     21.35 o 
   7   3  18      140.31       93.89     36.41 o 
   8   3  18      185.31      166.68     41.80 o 
   9   3  18       33.86       49.68     41.47 o 
   0   4  18     2050.99     2032.72    139.06 o 
   1   4  18      260.41      248.93     30.42 o 
   2   4  18      457.60      418.18     57.07 o 
   3   4  18      315.58      363.49     42.54 o 
   4   4  18      956.49     1020.18     73.81 o 
   5   4  18      845.56      879.61    112.89 o 
   6   4  18       19.77       53.44     25.90 o 
   7   4  18       89.39      111.54     36.47 o 
   8   4  18      183.63      197.12     45.37 o 
   9   4  18       49.25       91.49     42.40 o 
   1   5  18      421.77      395.41     44.60 o 
   2   5  18     3459.50     3253.13    110.01 o 
   3   5  18     2971.86     2695.84    135.61 o 
   4   5  18       28.04       59.95     26.62 o 
   5   5  18      163.92      222.21     39.48 o 
   6   5  18       14.63       32.51     27.95 o 
   7   5  18      174.38      231.12     45.95 o 
   8   5  18        0.26       27.30     35.99 o 
   0   6  18      301.03      226.03     51.32 o 
   1   6  18       68.64      102.32     31.14 o 
   2   6  18     1722.90     1587.86    128.17 o 
   3   6  18      207.95      248.54     44.06 o 
   4   6  18       45.63       13.50     23.32 o 
   5   6  18      112.78       62.72     30.08 o 
   6   6  18      413.58      383.21     51.64 o 
   7   6  18      141.46      157.30     43.96 o 
   1   7  18      458.48      411.17     47.09 o 
   2   7  18      833.63      767.17     64.03 o 
   3   7  18      224.23      201.28     41.94 o 
   4   7  18      534.83      545.85     68.76 o 
   5   7  18      259.90      318.58     61.62 o 
   6   7  18      324.24      389.04     51.44 o 
   0   8  18       80.15       49.06     33.68 o 
   1   8  18      688.26      571.42     94.17 o 
   2   8  18        7.85       30.96     25.18 o 
   4   8  18      148.77      116.72     38.93 o 
   5   8  18      351.33      282.80     65.12 o 
   1   9  18      107.24      121.64     33.15 o 
   2   9  18       60.35      124.37     30.89 o 
   3   9  18       69.44       87.93     45.79 o 
   2   0  19     6482.16     6783.45    238.47 o 
   4   0  19       85.69       50.37     46.54 o 
   6   0  19     3897.08     3835.78    192.99 o 
   8   0  19     1056.58     1035.49    162.58 o 
   0   1  19     6714.11     6587.93    229.29 o 
   1   1  19     2164.76     1902.07     65.65 o 
   2   1  19      306.11      307.00     32.88 o 
   3   1  19      597.30      653.12     46.05 o 
   4   1  19       19.62        7.98     16.86 o 
   5   1  19      781.76      826.45     71.93 o 
   6   1  19      502.31      464.98     53.86 o 
   7   1  19     1078.23     1039.98     80.85 o 
   8   1  19      259.51      281.03     46.23 o 
   9   1  19      323.52      384.29     75.50 o 
   1   2  19     6363.82     6195.12    159.63 o 
   2   2  19      879.64      976.77     55.00 o 
   3   2  19      637.58      645.22     46.05 o 
   4   2  19       22.30        2.11     19.78 o 
   5   2  19      381.21      286.34     39.64 o 
   6   2  19       21.84       45.43     24.16 o 
   7   2  19      832.34      965.11     77.48 o 
   8   2  19       64.70       81.92     37.01 o 
   9   2  19      495.83      504.10     63.55 o 
   0   3  19     8108.68     7675.28    276.41 o 
   1   3  19      366.26      476.65     34.80 o 
   2   3  19     2135.54     2159.38     85.45 o 
   3   3  19      100.59      102.33     26.96 o 
   4   3  19       67.72      101.23     27.14 o 
   5   3  19       24.68       64.29     26.08 o 
   6   3  19       52.82      107.96     31.26 o 
   7   3  19      119.02       99.35     34.60 o 
   8   3  19     1583.26     1525.71    105.60 o 
   9   3  19       58.87      128.52     41.58 o 
   1   4  19      553.39      614.94     60.26 o 
   2   4  19      217.91      250.07     30.64 o 
   3   4  19      200.79      244.19     35.88 o 
   4   4  19      146.91      105.58     27.36 o 
   5   4  19      441.21      367.43     46.53 o 
   6   4  19      335.52      370.16     46.31 o 
   7   4  19      351.30      329.58     49.85 o 
   8   4  19       68.24      151.99     41.62 o 
   9   4  19      147.12      156.58     45.52 o 
   0   5  19        9.32        0.32     25.11 o 
   1   5  19     1194.66     1044.29     73.08 o 
   2   5  19      952.07     1181.32    124.85 o 
   3   5  19      184.32      159.21     31.36 o 
   4   5  19      147.65      112.17     48.18 o 
   5   5  19      208.78      200.13     38.35 o 
   6   5  19       39.42       25.84     27.70 o 
   7   5  19      941.86      941.27     82.18 o 
   8   5  19        3.90      -22.83     34.81 o 
   1   6  19      323.46      268.43     40.14 o 
   2   6  19     1857.82     1776.78    100.39 o 
   3   6  19      153.84      207.94     41.72 o 
   4   6  19       23.87       26.67     29.27 o 
   5   6  19       26.02       26.60     27.58 o 
   6   6  19     1161.87     1107.80     86.14 o 
   7   6  19      225.27      179.22     45.72 o 
   0   7  19     2894.05     2734.51    314.76 o 
   1   7  19      771.50      677.18     61.89 o 
   2   7  19       32.98       54.37     24.13 o 
   3   7  19       49.73      127.54     36.72 o 
   4   7  19        2.25       59.65     31.55 o 
   5   7  19      153.36       99.23     48.15 o 
   6   7  19      113.30      161.45     60.63 o 
   1   8  19      851.94      886.00     88.95 o 
   2   8  19        5.69       11.64     24.53 o 
   3   8  19       14.94       63.25     41.02 o 
   4   8  19       15.90       64.24     36.99 o 
   5   8  19      144.78      158.36     62.82 o 
   0   9  19      410.74      480.50     75.77 o 
   1   9  19      191.55      177.66     58.67 o 
   2   9  19        8.98       56.04     30.39 o 
   0   0  20     2454.40     1897.48    114.17 o 
   2   0  20     1145.88     1116.55    122.26 o 
   4   0  20     2050.89     2152.07    116.46 o 
   6   0  20      116.10       89.65     32.64 o 
   8   0  20     1441.50     1013.45    162.39 o 
   1   1  20     2641.94     2427.82     77.76 o 
   2   1  20     2368.47     2312.18     86.59 o 
   3   1  20      785.85      873.66     55.43 o 
   4   1  20       21.83       14.86     18.80 o 
   5   1  20     1888.41     1811.25     99.11 o 
   6   1  20     1696.74     1841.99    103.51 o 
   7   1  20      157.23      204.77     43.56 o 
   8   1  20        9.52      -22.33     29.58 o 
   9   1  20      260.08      232.10     91.89 o 
   0   2  20      251.58      241.20     39.62 o 
   1   2  20     5447.75     5545.83    145.90 o 
   2   2  20      649.14      714.31     48.79 o 
   3   2  20      554.48      518.45     66.77 o 
   4   2  20      729.30      709.11     60.03 o 
   5   2  20      956.65     1129.10     87.84 o 
   6   2  20      546.41      473.84     89.04 o 
   7   2  20      421.04      463.94     52.54 o 
   8   2  20      133.02       94.41     36.33 o 
   9   2  20       13.41       41.72     36.39 o 
   1   3  20      779.04      940.90     56.00 o 
   2   3  20     2003.48     1710.83     92.30 o 
   3   3  20       40.84       39.58     20.95 o 
   4   3  20     1460.17     1471.34    103.29 o 
   5   3  20      426.57      452.84     51.16 o 
   6   3  20     1020.73     1126.03     82.49 o 
   7   3  20      106.80      124.80     35.61 o 
   8   3  20       87.31      119.84     38.73 o 
   9   3  20        0.19        9.01     37.45 o 
   0   4  20     3018.94     2923.05    166.13 o 
   1   4  20      459.51      426.41     39.06 o 
   2   4  20     2210.76     2011.05    159.13 o 
   3   4  20      582.75      505.41     52.54 o 
   4   4  20     1878.74     1774.82     98.71 o 
   5   4  20      484.99      544.01     60.78 o 
   6   4  20      379.19      334.31     46.90 o 
   7   4  20      330.60      363.79     50.97 o 
   8   4  20      203.08      228.25     49.36 o 
   1   5  20      898.55      912.79     68.52 o 
   2   5  20      122.27       99.01     26.96 o 
   3   5  20     1612.16     1636.98     94.74 o 
   4   5  20       22.36       14.61     24.67 o 
   5   5  20      535.06      610.22     60.87 o 
   6   5  20       17.93       28.71     28.45 o 
   7   5  20      242.75      340.80     53.14 o 
   8   5  20        3.95       18.03     56.56 o 
   0   6  20      506.02      550.16     76.12 o 
   1   6  20      535.35      553.70     54.60 o 
   2   6  20       36.79       49.98     25.27 o 
   3   6  20       35.65      109.01     35.13 o 
   4   6  20       30.75       64.03     56.23 o 
   5   6  20       60.36       56.32     51.97 o 
   6   6  20       22.99       40.26     36.17 o 
   7   6  20      148.44      122.02     41.44 o 
   1   7  20      180.11      155.13     32.24 o 
   2   7  20      297.89      365.61     44.95 o 
   3   7  20       40.57       32.46     31.74 o 
   4   7  20      275.14      290.40     51.53 o 
   5   7  20       19.50      -13.37     34.51 o 
   6   7  20      246.56      323.02     59.35 o 
   0   8  20       41.84       49.90     37.21 o 
   1   8  20      261.18      255.09     40.72 o 
   2   8  20        2.67       40.50     25.82 o 
   3   8  20      345.63      436.72     70.15 o 
   4   8  20       50.49       63.23     36.56 o 
   1   9  20       79.24      135.54     35.99 o 
   2   9  20      202.85      193.49     43.72 o 
   2   0  21     1058.51     1052.97     78.54 o 
   4   0  21      909.36      883.74     75.81 o 
   6   0  21       71.89       91.75     34.50 o 
   8   0  21      133.24      169.55     68.72 o 
   0   1  21      231.22      258.09     39.98 o 
   1   1  21     1195.42     1133.61     55.22 o 
   2   1  21     1244.10     1275.93     82.01 o 
   3   1  21     1029.66     1062.89     70.57 o 
   4   1  21      331.95      253.24     37.29 o 
   5   1  21     1931.96     1810.77    100.40 o 
   6   1  21     1265.00     1196.31     84.16 o 
   7   1  21       34.27        6.40     27.01 o 
   8   1  21        2.87      -39.29     44.68 o 
   9   1  21      124.44       88.69     47.19 o 
   1   2  21     1298.51     1353.12     60.49 o 
   2   2  21      182.68      193.30     29.02 o 
   3   2  21      610.83      555.16     53.00 o 
   4   2  21     3336.38     3253.81    129.12 o 
   5   2  21     1493.33     1455.53     95.63 o 
   6   2  21       76.77      114.66     31.55 o 
   7   2  21       74.08      117.62     33.70 o 
   8   2  21       10.35        0.68     32.87 o 
   9   2  21       74.72       71.27     40.95 o 
   0   3  21      188.89      201.49     37.45 o 
   1   3  21      280.61      360.98     49.49 o 
   2   3  21      541.62      582.22     92.85 o 
   3   3  21       63.78       78.24     37.71 o 
   4   3  21       96.23      130.10     32.07 o 
   5   3  21      485.67      490.58     65.38 o 
   6   3  21      640.08      574.49     60.32 o 
   7   3  21        2.77       -8.31     25.14 o 
   8   3  21       11.15       29.58     34.40 o 
   1   4  21      184.08      185.82     46.92 o 
   2   4  21      298.96      347.16     43.46 o 
   3   4  21     1159.48     1350.60    108.11 o 
   4   4  21     4153.88     4047.83    152.52 o 
   5   4  21      514.31      445.04     52.21 o 
   6   4  21      311.90      284.38     58.98 o 
   7   4  21        3.87       36.53     29.49 o 
   8   4  21        8.71       34.74     34.78 o 
   0   5  21        2.45       -6.23     31.64 o 
   1   5  21      255.66      260.06     36.85 o 
   2   5  21      961.19      888.12     81.72 o 
   3   5  21     2916.89     2570.52    123.06 o 
   4   5  21       17.91       73.20     28.26 o 
   5   5  21      707.28      692.23     65.94 o 
   6   5  21       12.17       18.24     30.41 o 
   7   5  21       25.49        2.80     30.99 o 
   1   6  21      127.69      133.48     29.73 o 
   2   6  21      104.30      123.42     37.57 o 
   3   6  21       61.19       65.64     34.00 o 
   4   6  21      514.19      647.34     90.45 o 
   5   6  21       74.77       60.25     37.83 o 
   6   6  21       90.57       84.00     36.33 o 
   7   6  21       35.95        3.49     33.34 o 
   0   7  21       51.21       26.59     64.68 o 
   1   7  21        5.06       16.61     23.72 o 
   2   7  21      726.72      669.41    114.10 o 
   3   7  21       80.76       48.91     41.95 o 
   4   7  21       17.86       70.55     38.05 o 
   5   7  21       26.63       31.42     36.92 o 
   1   8  21      127.95      155.86     32.86 o 
   2   8  21       78.98      103.71     51.89 o 
   3   8  21      816.01      755.29     83.56 o 
   4   8  21       30.35       74.07     41.05 o 
   0   0  22     8867.49     8280.00    354.37 o 
   2   0  22     4626.39     4568.99    202.89 o 
   4   0  22     1137.69     1145.04     86.65 o 
   6   0  22     2316.13     2403.84    176.96 o 
   8   0  22      549.59      553.89    121.79 o 
   1   1  22     1289.02     1338.79     98.17 o 
   2   1  22      912.06     1047.74     64.84 o 
   3   1  22      477.05      427.69     40.66 o 
   4   1  22      303.67      321.32     43.89 o 
   5   1  22      684.87      738.15     63.36 o 
   6   1  22     1767.92     1850.88    201.02 o 
   7   1  22      251.57      195.61     39.63 o 
   8   1  22        2.74       28.35     38.73 o 
   9   1  22       93.24       97.42     49.68 o 
   0   2  22      590.80      637.25     61.12 o 
   1   2  22     1550.06     1531.04     74.48 o 
   2   2  22       17.43       22.41     20.68 o 
   3   2  22       24.00       -2.94     20.88 o 
   4   2  22      107.61      125.58     30.51 o 
   5   2  22     1434.17     1509.62     96.05 o 
   6   2  22       37.90       13.48     25.97 o 
   7   2  22      949.17      935.87    128.16 o 
   8   2  22       15.98       56.67     33.75 o 
   9   2  22      145.43      186.36     57.28 o 
   1   3  22       97.94      111.29     26.89 o 
   2   3  22      464.17      414.01     47.03 o 
   3   3  22       34.80       72.68     26.10 o 
   4   3  22     5088.14     5110.49    182.88 o 
   5   3  22      208.71      233.59     38.53 o 
   6   3  22     1374.93     1242.43     89.20 o 
   7   3  22       37.68       74.11     33.21 o 
   8   3  22      177.07       54.79    104.13 o 
   0   4  22     2595.24     2369.64    155.56 o 
   1   4  22       27.86       -2.39     22.53 o 
   2   4  22      363.03      472.81     50.79 o 
   3   4  22      644.40      715.87     63.28 o 
   4   4  22       47.15       33.60     25.36 o 
   5   4  22      249.28      281.11     43.40 o 
   6   4  22      198.37      218.88     82.59 o 
   7   4  22      216.74      267.71     46.26 o 
   8   4  22       27.21      115.93     44.56 o 
   1   5  22     1197.19     1177.24    121.67 o 
   2   5  22      437.74      338.79     53.66 o 
   3   5  22      926.02      950.20     90.00 o 
   4   5  22       73.77       63.41     30.30 o 
   5   5  22      204.21      169.69     36.34 o 
   6   5  22       34.46       43.07     29.31 o 
   7   5  22      173.42      213.59     44.39 o 
   0   6  22      341.19      410.33     86.10 o 
   1   6  22       13.81       21.52     27.59 o 
   2   6  22     1120.05     1153.71     98.25 o 
   3   6  22       24.29       62.10     58.66 o 
   4   6  22       38.57       41.12     51.63 o 
   5   6  22      146.74      184.85     47.37 o 
   6   6  22      111.27      158.81     41.36 o 
   1   7  22      176.38      255.61     39.92 o 
   2   7  22      357.10      313.34     80.02 o 
   3   7  22       27.70       13.58     33.60 o 
   4   7  22      195.30      213.68     45.31 o 
   5   7  22       19.85      -24.11     33.20 o 
   0   8  22       89.96       63.92     39.65 o 
   1   8  22      180.73      131.08     75.43 o 
   2   8  22        6.99       86.99     36.11 o 
   3   8  22      312.58      225.97     51.42 o 
   2   0  23     1472.25     1415.39     95.82 o 
   4   0  23      232.76      286.59     45.40 o 
   6   0  23     2141.19     2164.01    321.79 o 
   8   0  23       28.88      -53.47     53.47 o 
   0   1  23     7095.29     6794.91    247.03 o 
   1   1  23     1842.04     1918.54     82.53 o 
   2   1  23      295.58      377.11     38.87 o 
   3   1  23       53.96       70.26     23.21 o 
   4   1  23       35.67        8.63     24.23 o 
   5   1  23      217.53      243.81     40.86 o 
   6   1  23       23.01       19.76     27.14 o 
   7   1  23      674.32      803.90     72.88 o 
   8   1  23      115.44      210.35     49.69 o 
   1   2  23     2689.84     2627.36     98.87 o 
   2   2  23       14.69       40.49     24.52 o 
   3   2  23      114.86      151.94     35.16 o 
   4   2  23       28.34       24.63     25.86 o 
   5   2  23      962.24      900.37     73.43 o 
   6   2  23        7.82       15.03     31.78 o 
   7   2  23      813.67      657.05     66.68 o 
   8   2  23       20.24       34.21     34.57 o 
   0   3  23     2370.22     2314.55    147.99 o 
   1   3  23       87.96      114.83     30.55 o 
   2   3  23      248.28      222.03     54.00 o 
   4   3  23        5.92       55.82     27.94 o 
   5   3  23      164.38      195.56     39.87 o 
   6   3  23       35.41      102.81     33.04 o 
   7   3  23       36.22       31.32     47.18 o 
   8   3  23      598.83      717.05     74.45 o 
   1   4  23      271.14      390.93     61.86 o 
   2   4  23      386.38      453.15     49.88 o 
   3   4  23      149.64      129.52     32.57 o 
   4   4  23        4.20      -15.63     35.55 o 
   5   4  23       45.51       44.35     45.39 o 
   6   4  23      130.47      243.79     44.29 o 
   0   5  23      238.98      216.67     60.36 o 
   1   5  23     1633.16     1548.49    111.82 o 
   2   5  23       91.17       65.11     56.14 o 
   3   5  23       97.02      117.35     38.12 o 
   4   5  23       31.40       75.81     32.07 o 
   5   5  23       66.38       18.64     28.03 o 
   6   5  23        2.33       14.30     45.25 o 
   7   5  23      357.86      390.98     56.06 o 
   1   6  23      107.30      144.09     38.42 o 
   2   6  23      971.44     1035.11    185.88 o 
   3   6  23        8.28        7.69     29.25 o 
   4   6  23       97.86       14.66     50.30 o 
   5   6  23       99.13      202.94     47.58 o 
   6   6  23      306.99      328.39     50.60 o 
   0   7  23     1532.92     1435.26    133.92 o 
   1   7  23      189.53      192.12     61.10 o 
   2   7  23       33.53       54.82     32.69 o 
   3   7  23       65.04      116.61     42.24 o 
   4   7  23        2.90        5.64     34.32 o 
   5   7  23        4.81       21.59     46.57 o 
   1   8  23      440.09      532.70     67.52 o 
   2   8  23        0.72       65.87     39.62 o 
   3   8  23      132.86      166.41     62.81 o 
   0   0  24    10318.37     9726.30    601.25 o 
   2   0  24      637.42      575.47     61.77 o 
   4   0  24      268.99      308.67     67.03 o 
   6   0  24      829.80      975.55    205.11 o 
   8   0  24      139.32       91.14     92.34 o 
   1   1  24      647.62      672.21     51.80 o 
   2   1  24      815.00      823.83     56.59 o 
   3   1  24      662.30      676.37     52.45 o 
   4   1  24      317.99      330.15     49.02 o 
   5   1  24      303.67      344.85     47.76 o 
   6   1  24     1032.71      985.67    109.88 o 
   7   1  24      278.66      350.93     60.57 o 
   8   1  24       28.00       38.83     39.88 o 
   0   2  24      635.01      797.20     70.80 o 
   1   2  24     1386.78     1398.04     90.31 o 
   2   2  24      663.41      752.12     89.00 o 
   3   2  24      214.39      237.07     39.42 o 
   4   2  24       13.65       41.70     28.68 o 
   5   2  24     1151.31     1013.86     79.24 o 
   6   2  24       11.86       32.18     29.43 o 
   7   2  24      405.37      455.69     58.52 o 
   8   2  24        0.61      -25.67     32.29 o 
   1   3  24       57.49       95.60     29.04 o 
   2   3  24      978.27     1157.56     79.07 o 
   3   3  24      141.49      100.38     30.61 o 
   4   3  24     3056.40     3005.68    129.98 o 
   6   3  24      422.81      399.83     52.38 o 
   7   3  24       24.45        2.11     28.81 o 
   8   3  24        0.99       42.95     36.55 o 
   0   4  24     2613.24     2399.17    157.12 o 
   1   4  24      160.49       99.02     34.50 o 
   2   4  24      905.77      865.41     82.43 o 
   3   4  24      584.26      664.47     63.10 o 
   4   4  24        6.21       41.87     40.11 o 
   5   4  24      218.94      312.07     46.69 o 
   6   4  24      118.66       56.07     33.98 o 
   7   4  24      200.00      288.46     58.96 o 
   1   5  24      404.66      435.97     60.65 o 
   2   5  24        4.62      -16.53     29.25 o 
   3   5  24      594.36      638.76     75.61 o 
   4   5  24       59.66       73.60     37.83 o 
   5   5  24      326.23      334.65     49.26 o 
   6   5  24        3.88        0.51     32.75 o 
   0   6  24      647.34      665.44    109.92 o 
   1   6  24      115.44      134.96     36.21 o 
   2   6  24      348.48      422.28    133.02 o 
   3   6  24       17.24       93.06     37.12 o 
   4   6  24      116.81       79.43     41.25 o 
   5   6  24      175.87      158.04     45.47 o 
   1   7  24      233.72      307.30    113.71 o 
   2   7  24      470.99      488.35    125.55 o 
   3   7  24       82.94      148.53     51.55 o 
   4   7  24      243.73      240.65     53.22 o 
   0   8  24      213.16      279.46     82.06 o 
   1   8  24      217.71      243.34     52.76 o 
   2   8  24        5.77       35.42     38.67 o 
   2   0  25      263.23      251.45     43.56 o 
   4   0  25      105.74       47.59     30.46 o 
   6   0  25       52.63       33.44     42.36 o 
   8   0  25       31.94       18.04     91.67 o 
   0   1  25      312.15      257.72     72.50 o 
   1   1  25      337.70      395.69     41.90 o 
   2   1  25      753.13      754.86     55.31 o 
   3   1  25      774.15      760.35    124.56 o 
   4   1  25       96.49       60.65     32.59 o 
   5   1  25      739.16      799.46     71.89 o 
   6   1  25      632.74      655.92     66.05 o 
   7   1  25       27.00       77.25     46.18 o 
   8   1  25        0.69       30.78     39.01 o 
   1   2  25      201.09      192.84     32.75 o 
   2   2  25      374.03      346.89     44.93 o 
   3   2  25      379.65      361.01     47.92 o 
   4   2  25     3201.87     3241.28    134.37 o 
   5   2  25     1073.06     1019.05    142.47 o 
   6   2  25        2.48      -26.28     26.28 o 
   7   2  25       33.31       52.94     36.59 o 
   8   2  25       31.17      -27.93     36.17 o 
   0   3  25       65.98      111.57     70.45 o 
   1   3  25       14.47       68.04     28.77 o 
   2   3  25       31.77       88.61     39.68 o 
   3   3  25       44.73       46.95     31.44 o 
   4   3  25       63.04      103.34     34.03 o 
   5   3  25      167.05      164.06     37.93 o 
   6   3  25      549.29      635.90     66.75 o 
   7   3  25        2.33       29.43     32.59 o 
   1   4  25      171.18      139.50     38.82 o 
   2   4  25      243.11      284.15     49.67 o 
   3   4  25     1375.89     1234.13     89.12 o 
   4   4  25     2252.66     2015.67    116.31 o 
   5   4  25       79.86      167.41     39.07 o 
   6   4  25       67.72      110.76     37.00 o 
   7   4  25       22.99       48.39     35.20 o 
   0   5  25      255.54      239.78     55.62 o 
   1   5  25      774.92      815.26     81.96 o 
   2   5  25      598.86      502.25     66.27 o 
   3   5  25      503.34      633.14    109.78 o 
   4   5  25       10.91      -18.16     29.20 o 
   5   5  25      491.74      566.15     61.82 o 
   6   5  25       62.09       28.25     34.82 o 
   1   6  25        0.90       11.65     30.12 o 
   2   6  25        6.13       30.42     33.12 o 
   3   6  25        6.38       11.37     33.50 o 
   4   6  25       94.34      202.62     64.74 o 
   5   6  25      185.79      258.19     97.10 o 
   0   7  25       46.57       72.79     44.78 o 
   1   7  25      196.28      136.86     82.28 o 
   2   7  25      340.66      295.68     53.21 o 
   3   7  25       77.47       68.93     39.48 o 
   0   0  26     6415.95     5549.91    398.80 o 
   2   0  26     1116.06     1220.09     89.47 o 
   4   0  26      291.72      310.77     53.67 o 
   6   0  26      100.86       86.33     73.96 o 
   8   0  26      363.54      345.73    136.78 o 
   1   1  26     1505.25     1732.48     85.48 o 
   2   1  26      229.78      296.41     70.98 o 
   3   1  26      277.15      297.86     43.64 o 
   4   1  26        5.69      -22.38     24.99 o 
   5   1  26      426.43      356.50     60.59 o 
   6   1  26      198.02      199.54     74.95 o 
   7   1  26       57.58      187.65     80.97 o 
   0   2  26      538.23      553.16     80.96 o 
   1   2  26      601.13      625.39     58.08 o 
   2   2  26       34.01       46.70     29.56 o 
   3   2  26      184.37      135.67     34.99 o 
   4   2  26       29.86       -1.30     26.07 o 
   5   2  26      802.34      885.22    109.51 o 
   6   2  26       86.90       63.10     49.47 o 
   7   2  26      218.23      223.38     46.45 o 
   1   3  26      294.20      302.03     67.22 o 
   2   3  26      680.56      646.56     62.00 o 
   3   3  26       70.94       34.16     29.19 o 
   4   3  26     1650.96     1671.15    105.60 o 
   5   3  26      192.55      177.73     60.78 o 
   6   3  26     1260.68     1303.57     96.59 o 
   7   3  26       69.22       12.17     35.14 o 
   0   4  26     5024.58     4517.49    360.72 o 
   1   4  26       28.92       43.19     53.77 o 
   2   4  26      233.81      243.50     53.08 o 
   3   4  26      393.01      494.86     66.61 o 
   4   4  26       10.78       17.12     27.37 o 
   5   4  26       47.94       88.09     35.78 o 
   6   4  26      219.64      254.67     48.01 o 
   1   5  26     1655.49     1509.76    116.29 o 
   2   5  26       92.95      140.14     40.52 o 
   3   5  26      208.91      231.30     58.30 o 
   4   5  26       12.08       82.05     35.35 o 
   5   5  26      111.23      237.34     52.40 o 
   6   5  26       23.66       47.75     37.31 o 
   0   6  26      853.79      960.65    166.37 o 
   1   6  26      203.21      185.71     45.51 o 
   2   6  26      201.13      254.53     51.06 o 
   3   6  26       34.73       14.69     32.56 o 
   4   6  26       19.26       58.15     48.04 o 
   1   7  26       53.28       25.10     36.66 o 
   2   7  26       52.02      167.69     47.22 o 
   3   7  26       85.50      116.20     65.98 o 
   2   0  27     1294.20     1350.43     97.77 o 
   4   0  27       50.21        3.57     37.61 o 
   6   0  27     1307.00     1360.91    210.94 o 
   0   1  27     1053.13     1321.72    245.64 o 
   1   1  27     1644.11     1763.53    120.12 o 
   2   1  27       82.95       65.53     26.31 o 
   3   1  27       88.80       99.39     33.55 o 
   4   1  27       73.84       72.97     33.31 o 
   5   1  27       84.72       64.85     34.35 o 
   6   1  27      120.83      141.99     50.47 o 
   7   1  27      189.64      214.48     60.87 o 
   1   2  27     1251.05     1379.06     88.78 o 
   2   2  27      114.24      188.42     43.20 o 
   3   2  27      224.48      181.48     38.13 o 
   4   2  27        1.99       21.68     33.86 o 
   5   2  27      496.05      493.32     67.58 o 
   6   2  27        3.89       15.85     32.85 o 
   7   2  27      314.66      389.42     58.56 o 
   0   3  27      135.33      139.83     84.51 o 
   1   3  27      441.81      579.51     69.04 o 
   2   3  27      120.20       69.08     32.97 o 
   3   3  27       26.99       18.45     29.28 o 
   4   3  27      294.43      309.45     47.95 o 
   5   3  27       27.80       52.39     33.45 o 
   6   3  27        3.96       38.19     36.37 o 
   7   3  27      101.71       95.25     50.09 o 
   1   4  27       88.36       83.92     37.56 o 
   2   4  27      111.89      148.25     41.57 o 
   3   4  27       16.09       16.48     32.53 o 
   4   4  27       39.80       28.11     32.13 o 
   5   4  27       96.90       60.04     35.79 o 
   6   4  27      414.56      527.61     82.36 o 
   0   5  27      217.79      103.75     85.31 o 
   1   5  27     1084.46      960.63     92.12 o 
   2   5  27      205.29      268.67     51.86 o 
   3   5  27       26.36       15.04     34.51 o 
   4   5  27       25.91       31.91     35.40 o 
   1   6  27      227.95      290.10     52.58 o 
   2   6  27      266.65      370.97     61.11 o 
   3   6  27       31.28       51.05     37.29 o 
   4   6  27       43.58       50.87     62.55 o 
   0   7  27      975.33     1174.38    193.56 o 
   1   7  27      196.26      178.88     59.87 o 
   2   7  27       32.26      112.03     45.10 o 
   0   0  28     1234.91      990.24    156.81 o 
   2   0  28      954.75     1006.63    111.88 o 
   4   0  28       30.39      -17.83     38.75 o 
   6   0  28     1373.07     1339.95    214.26 o 
   1   1  28      480.47      519.78     57.00 o 
   2   1  28       23.17       42.11     31.05 o 
   3   1  28      232.46      299.48     72.82 o 
   4   1  28      567.79      612.30     65.97 o 
   5   1  28      289.56      339.05     51.84 o 
   6   1  28      370.22      478.40     70.55 o 
   7   1  28       80.16      130.56     52.75 o 
   0   2  28       25.65      120.52     52.73 o 
   1   2  28      300.80      218.11     52.24 o 
   2   2  28      149.88      145.73     38.02 o 
   3   2  28      384.91      401.70     65.87 o 
   4   2  28       35.33       53.57     33.49 o 
   5   2  28      565.15      476.15     60.05 o 
   6   2  28       70.69      116.86     39.62 o 
   1   3  28       65.17       78.90     53.16 o 
   2   3  28       92.84       75.43     33.17 o 
   3   3  28       12.51       44.71     31.99 o 
   4   3  28     1637.54     1518.48    103.15 o 
   5   3  28       15.49       65.49     36.94 o 
   6   3  28      194.64      208.59     46.78 o 
   0   4  28      236.53      308.45    108.66 o 
   1   4  28       49.54       67.55     54.17 o 
   2   4  28       90.86       81.97     39.25 o 
   3   4  28      194.89      257.35     50.04 o 
   4   4  28       82.02      129.19     50.35 o 
   5   4  28      290.60      275.16     49.68 o 
   1   5  28      339.45      506.60     92.06 o 
   2   5  28      955.61      656.52    120.91 o 
   3   5  28      333.09      304.82    160.68 o 
   4   5  28        5.93       18.91     36.79 o 
   0   6  28      496.42      781.68    163.18 o 
   1   6  28       49.48       36.88     54.33 o 
   2   6  28      735.74      775.00     88.30 o 
   3   6  28       66.33       80.32     41.14 o 
   2   0  29       59.51       52.14     46.14 o 
   4   0  29      378.02      605.37    145.94 o 
   6   0  29      124.66       53.33     87.69 o 
   0   1  29      174.20      148.61     54.83 o 
   1   1  29      424.98      407.05     53.50 o 
   2   1  29      937.10     1101.49     93.50 o 
   3   1  29      152.89      165.32     40.18 o 
   4   1  29      306.35      308.67     56.48 o 
   5   1  29      421.26      507.08     98.51 o 
   6   1  29      231.97      273.81     62.60 o 
   1   2  29       89.27      140.72     46.86 o 
   2   2  29       20.26       73.77     38.93 o 
   3   2  29      767.87      822.23     73.80 o 
   4   2  29      417.69      414.47     55.93 o 
   5   2  29      706.64      770.91     74.47 o 
   6   2  29      264.30      132.24     51.87 o 
   0   3  29      107.00        7.43     77.88 o 
   1   3  29       25.59       50.45     99.30 o 
   2   3  29      309.78      419.57     63.14 o 
   3   3  29        5.95       38.25     34.22 o 
   4   3  29       20.64       54.18     34.94 o 
   5   3  29       75.90       76.77     44.67 o 
   6   3  29      280.09      386.61     57.69 o 
   1   4  29      139.10      107.72     65.54 o 
   2   4  29      310.47      293.25     56.17 o 
   3   4  29       54.05      127.68     58.84 o 
   4   4  29      617.90      597.50     77.15 o 
   5   4  29      209.62      316.64     53.02 o 
   0   5  29       68.37        0.80     78.01 o 
   1   5  29      201.66      160.82    117.74 o 
   2   5  29       23.56       52.31     38.31 o 
   3   5  29      347.51      386.95     63.10 o 
   4   5  29        9.87        5.58     40.24 o 
   1   6  29       23.67       83.87     60.85 o 
   2   6  29       94.31      150.41     45.07 o 
   0   0  30     2467.12     2488.19    254.86 o 
   2   0  30       55.06       80.41     48.46 o 
   4   0  30      148.29      113.30     98.04 o 
   1   1  30      602.27      652.87     81.69 o 
   2   1  30      466.64      558.74     85.10 o 
   3   1  30       61.92       58.69     34.98 o 
   4   1  30       56.38       70.58     36.92 o 
   5   1  30      228.14      188.35     53.40 o 
   6   1  30        5.45       42.25     47.58 o 
   0   2  30      908.00      730.07    144.21 o 
   1   2  30      356.24      398.32     76.60 o 
   2   2  30       86.79       82.59     41.98 o 
   3   2  30      121.07      138.69     42.36 o 
   4   2  30       29.60       50.20     36.54 o 
   5   2  30      425.72      430.94     59.63 o 
   1   3  30       22.59        0.96     49.13 o 
   2   3  30      593.24      725.31    106.96 o 
   3   3  30       14.50       13.90     39.45 o 
   4   3  30      131.08      230.42     47.43 o 
   5   3  30      151.30      145.20     58.54 o 
   0   4  30     1393.36     1428.44    215.06 o 
   1   4  30      587.39      786.08    113.92 o 
   2   4  30       81.61      197.11     87.96 o 
   3   4  30       11.20        6.91     38.86 o 
   4   4  30      118.23      199.65     51.24 o 
   1   5  30      908.29      844.79    122.74 o 
   2   5  30       71.51       97.22     60.08 o 
   3   5  30       47.77       64.27     42.71 o 
   2   0  31      994.07     1054.67    121.33 o 
   4   0  31      150.26      295.72    115.69 o 
   0   1  31      263.99      277.48     86.10 o 
   1   1  31      333.72      273.59     57.33 o 
   2   1  31       25.89        8.62     41.56 o 
   3   1  31       97.59       92.94     38.20 o 
   4   1  31       21.36       48.67     36.31 o 
   5   1  31       37.39       44.42     77.27 o 
   1   2  31      189.64      147.05     97.18 o 
   2   2  31      158.95      230.00     59.64 o 
   3   2  31       86.71       87.22     38.38 o 
   4   2  31        7.64       60.51     42.76 o 
   5   2  31      111.37      139.13     42.94 o 
   0   3  31     1300.57     1711.82    239.20 o 
   1   3  31        2.11       19.07     52.82 o 
   2   3  31      201.71      239.30     72.53 o 
   3   3  31       13.23       27.01     66.56 o 
   4   3  31        8.82      -32.32     32.32 o 
   1   4  31      208.18      322.57     85.87 o 
   2   4  31     1157.03     1086.77    138.78 o 
   3   4  31       26.44       72.46     61.14 o 
   0   5  31       73.56       59.57     82.92 o 
   1   5  31      436.81      572.80    202.85 o 
   2   5  31      231.75      389.48    106.33 o 
   0   0  32      153.77      126.70     82.39 o 
   2   0  32      587.21      594.62    145.01 o 
   4   0  32      150.49      289.08    109.72 o 
   1   1  32       48.08       63.58     56.20 o 
   2   1  32       14.32        7.26     40.95 o 
   3   1  32      518.45      502.28     78.24 o 
   4   1  32      378.32      425.55     69.87 o 
   5   1  32       41.70       69.87     47.09 o 
   0   2  32       99.86       74.03     85.04 o 
   1   2  32        2.96       33.89     54.59 o 
   2   2  32       22.91       89.08     48.58 o 
   3   2  32      486.34      351.94     70.34 o 
   4   2  32       27.69       57.77     45.44 o 
   1   3  32       20.08       -8.17     51.11 o 
   2   3  32      155.69      124.65     62.80 o 
   3   3  32       13.25       17.15     56.96 o 
   4   3  32      419.01      416.47     61.64 o 
   0   4  32       48.21      -18.31     85.31 o 
   1   4  32       52.80      121.84     65.97 o 
   2   4  32      129.07      190.52     75.70 o 
   2   0  33       52.80      -28.52     76.15 o 
   4   0  33     1932.13     2265.31    284.97 o 
   0   1  33       96.14      -15.52     79.60 o 
   1   1  33       33.70       72.17     46.42 o 
   2   1  33      257.02      242.56     58.52 o 
   3   1  33      471.13      395.75     71.80 o 
   4   1  33      261.85      278.06     63.98 o 
   1   2  33      237.52      146.87     63.64 o 
   2   2  33      148.92      220.71     74.43 o 
   3   2  33      649.06      556.84     83.78 o 
   0   3  33      116.99      240.00    113.56 o 
   1   3  33        8.53       -3.03     54.75 o 
   2   3  33      735.02      932.72    127.17 o 
   3   3  33      129.66      146.03     66.75 o 
   1   4  33       45.66       35.58     70.38 o 
   0   0  34      161.34      -25.21     74.96 o 
   2   0  34       48.00       29.05     83.18 o 
   1   1  34      211.77      239.85     57.53 o 
   2   1  34       55.20       47.88     48.20 o 
   3   1  34      194.24      282.06     88.64 o 
   0   2  34      299.68      396.28    126.83 o 
   1   2  34      325.69      387.28     90.31 o 
   2   2  34        5.82       48.08     61.54 o 
   1   3  34        3.80        0.02     57.14 o 
   2   0  35      238.70      177.51    102.42 o 
   0   1  35       19.58       85.31     84.91 o 
   1   1  35      107.72      109.64     64.45 o 
                                                 
